# Supplementary material for: RNAi-mediated knockdown of Parp1 does not improve the development of female cloned mouse embryos
Source: Oncotarget. 2017 Jul 18;8(41):69863–73. doi: 10.18632/oncotarget.19418 (PMC5642522; doi:10.18632/oncotarget.19418)
Supplement: Supplementary file 2 [file oncotarget-08-69863-s002.xls]

## Sheet: Sheet1
GeneID	length	ReadsMeanBL	ReadsMeanNT-PARP1si	baseMeanBL	baseMeanNT-PARP1si	log2Ratio(NT-PARP1si/BL)	Up-Down-Regulation(NT-PARP1si/BL)	P-value	FDR	Symbol	Description	Blast nr
77134	2678	5893	2228	5362.74	2022.28	-1.40698	Down	0.00993703	0.784808	Hnrnpa0	heterogeneous nuclear ribonucleoprotein A0	gi|226443091|ref|NP_084148.1|/0/heterogeneous nuclear ribonucleoprotein A0 [Mus musculus]
112422	2576	530.5	96	490.902	77.5995	-2.66132	Down	0.00974316	0.773725	2610305D13Rik	RIKEN cDNA 2610305D13 gene	gi|569018956|ref|XP_006536054.1|/0/PREDICTED: LOW QUALITY PROTEIN: zinc finger protein 420, partial [Mus musculus]
217124	4345	158	659	152.164	641.196	2.07514	Up	0.00970324	0.773725	Ppp1r9b	protein phosphatase 1, regulatory subunit 9B	gi|50053703|ref|NP_758465.2|/0/neurabin-2 [Mus musculus]
55951	907	4312.5	1581.67	3836.09	1560.15	-1.29795	Down	0.00963106	0.773321	Mpc1	mitochondrial pyruvate carrier 1	gi|9055178|ref|NP_061289.1|/5.63599e-58/mitochondrial pyruvate carrier 1 [Mus musculus]
73712	732.63	101	647.667	91.616	679.01	2.88976	Up	0.00961797	0.773321	Dmkn	dermokine	gi|50284532|ref|NP_082894.1|/1.55233e-54/dermokine isoform a precursor [Mus musculus]
53380	1377	106	0.666667	90.5711	0.512809	-7.46449	Down	0.00961763	0.773321	Psmd10	proteasome (prosome, macropain) 26S subunit, non-ATPase, 10	gi|31980811|ref|NP_058579.2|/7.08075e-107/26S proteasome non-ATPase regulatory subunit 10 isoform 1 [Mus musculus]
26941	1922	658	1908.67	570.869	1773.92	1.63571	Up	0.00961024	0.773321	Slc9a3r1	solute carrier family 9 (sodium/hydrogen exchanger), member 3 regulator 1	gi|6755566|ref|NP_036160.1|/0/Na(+)/H(+) exchange regulatory cofactor NHE-RF1 [Mus musculus]
98496	2667	76.5	0	73.2579	0	#NAME?	Down	0.00954714	0.773321	Pid1	phosphotyrosine interaction domain containing 1	gi|74191343|dbj|BAE30254.1|/7.08177e-174/unnamed protein product [Mus musculus]
56440	2079	1001	2719.67	907.767	2584.23	1.50934	Up	0.00940575	0.773321	Snx1	sorting nexin 1	gi|71043944|ref|NP_062701.2|/0/sorting nexin-1 [Mus musculus]
12660	2573	127.5	713.667	107.175	661.145	2.625	Up	0.00938993	0.773321	Chka	choline kinase alpha	gi|70908364|ref|NP_038518.2|/0/choline kinase alpha isoform 1 [Mus musculus]
67897	5018	671	135	590.179	169.095	-1.80332	Down	0.00937977	0.773321	Rnmt	RNA (guanine-7-) methyltransferase	gi|37359924|dbj|BAC97940.1|/0/mKIAA0398 protein [Mus musculus]
11556	2795	254.5	19.3333	226.197	15.2568	-3.89006	Down	0.00924376	0.773321	Adrb3	adrenergic receptor, beta 3	gi|85861166|ref|NP_038490.2|/0/beta-3 adrenergic receptor [Mus musculus]
140780	6585	0.5	96	0.408361	89.831	7.78122	Up	0.00911668	0.770546	Bmp2k	BMP2 inducible kinase	gi|18129622|ref|NP_542439.1|/0/BMP-2-inducible protein kinase [Mus musculus]
59079	6206	160.5	697.667	140.559	610.068	2.1178	Up	0.0090291	0.767633	Erbb2ip	Erbb2 interacting protein	gi|575403049|ref|NP_001276403.1|/0/protein LAP2 isoform 4 [Mus musculus]
245555	10891	79.5	0	73.7088	0	#NAME?	Down	0.0089928	0.767633	C77370	expressed sequence C77370	gi|148539922|ref|NP_001070822.2|/0/protein KIAA2022 [Mus musculus]
19275	3536	271	22.3333	236.978	20.0688	-3.56173	Down	0.0089905	0.767633	Ptprn	protein tyrosine phosphatase, receptor type, N	gi|60360500|dbj|BAD90494.1|/0/mKIAA4064 protein [Mus musculus]
71643	7064	140.5	3.33333	128.657	4.29786	-4.90377	Down	0.00895956	0.767633	4930422G04Rik	zinc finger, GRF-type containing 1	gi|247494016|ref|NP_932114.2|/0/uncharacterized protein C4orf21 homolog [Mus musculus]
100040049	935	530	37	451.552	32.8349	-3.78159	Down	0.00875776	0.762506	1810010D01Rik	RIKEN cDNA 1810010D01 gene	gi|21553343|ref|NP_659556.1|/1.89928e-48/mammary cancer associated protein RMT-1 [Rattus norvegicus]
211949	2232	98	491.667	92.2082	504.519	2.45194	Up	0.00873187	0.762506	Spsb4	splA/ryanodine receptor domain and SOCS box containing 4	gi|21553087|ref|NP_660116.1|/1.28896e-157/SPRY domain-containing SOCS box protein 4 [Mus musculus]
56367	1841	304.5	30	277.203	24.4386	-3.50371	Down	0.008604	0.758253	Scoc	short coiled-coil protein	gi|85362711|ref|NP_001034226.1|/1.77533e-61/short coiled-coil protein isoform a [Mus musculus]
234309	1115	46	348.667	42.5239	315.914	2.89318	Up	0.00848789	0.75261	Cbr4	carbonyl reductase 4	gi|269784762|ref|NP_663570.2|/1.22082e-127/carbonyl reductase family member 4 [Mus musculus]
218518	2203	23.5	246	22.8438	248.146	3.44132	Up	0.00827157	0.737957	Marveld2	MARVEL (membrane-associating) domain containing 2	gi|84370242|ref|NP_001033691.1|/0/MARVEL domain-containing protein 2 isoform 1 [Mus musculus]
75735	6746.16	1.5	110	1.39893	117.263	6.38928	Up	0.00815174	0.731783	Pank1	pantothenate kinase 1	gi|556747389|ref|XP_005969148.1|/0/PREDICTED: pantothenate kinase 1-like [Pantholops hodgsonii]
14412	2150	349	43.6667	320.154	55.5916	-2.52582	Down	0.00809744	0.731452	Slc6a13	solute carrier family 6 (neurotransmitter transporter, GABA), member 13	gi|568940660|ref|XP_006505600.1|/0/PREDICTED: sodium- and chloride-dependent GABA transporter 2 isoform X1 [Mus musculus]
381633	429	224.5	3.66667	188.657	2.86171	-6.04274	Down	0.00790489	0.718549	Gm1673	predicted gene 1673	gi|148705493|gb|EDL37440.1|/1.28911e-65/mCG16345, isoform CRA_b [Mus musculus]
19041	6277	10.5	195.333	8.57559	178.676	4.38097	Up	0.00787419	0.718549	Ppl	periplakin	gi|112421039|ref|NP_032935.2|/0/periplakin [Mus musculus]
67166	2928	1092	289	1010.08	282.377	-1.83877	Down	0.00787025	0.718549	Arl8b	ADP-ribosylation factor-like 8B	gi|589944812|ref|XP_006985095.1|/1.23559e-118/PREDICTED: ADP-ribosylation factor-like protein 8B [Peromyscus maniculatus bairdii]
18129	10506	88	0	85.6056	0	#NAME?	Down	0.00765263	0.708997	Notch2	notch 2	gi|134288853|ref|NP_035058.2|/0/neurogenic locus notch homolog protein 2 precursor [Mus musculus]
23962	3136	0.5	109	0.408361	111.568	8.09385	Up	0.00760965	0.708997	Oasl2	2'-5' oligoadenylate synthetase-like 2	gi|134053898|ref|NP_035984.2|/0/2'-5'-oligoadenylate synthase-like protein 2 [Mus musculus]
14913	917	436	61	380.865	57.7515	-2.72135	Down	0.0075836	0.708997	Guca1a	guanylate cyclase activator 1a (retina)	gi|40254633|ref|NP_032215.2|/2.35098e-112/guanylyl cyclase-activating protein 1 [Mus musculus]
12925	460	110.5	566	95.0287	511.542	2.42842	Up	0.00755474	0.708997	Crip1	cysteine-rich protein 1 (intestinal)	gi|148686610|gb|EDL18557.1|/8.99893e-51/cysteine-rich protein 1 (intestinal), isoform CRA_a [Mus musculus]
12514	829	1.5	108.333	1.31201	114.373	6.44583	Up	0.00725307	0.689662	Cd68	CD68 antigen	gi|597508192|ref|NP_001277987.1|/0/macrosialin precursor [Mus musculus]
11522	1348	87.5	1142.33	71.6371	1171.38	4.03135	Up	0.00712095	0.681584	Adh1	alcohol dehydrogenase 1 (class I)	gi|6724311|ref|NP_031435.1|/0/alcohol dehydrogenase 1 [Mus musculus]
333433	4393	3463.5	1190	3155.73	1182.88	-1.41566	Down	0.00703776	0.678112	Gpd1l	glycerol-3-phosphate dehydrogenase 1-like	gi|22902419|gb|AAH37729.1|/0/Gpd1l protein, partial [Mus musculus]
18685	2936	89	0	86.5092	0	#NAME?	Down	0.00701843	0.678112	Phtf1	putative homeodomain transcription factor 1	gi|6523389|emb|CAB62241.1|/0/homeodomain protein [Mus musculus]
14836	1183	169.5	0.333333	140.695	0.297669	-8.88464	Down	0.00700713	0.678112	Gsc	goosecoid homeobox	gi|6754076|ref|NP_034481.1|/6.84377e-148/homeobox protein goosecoid [Mus musculus]
22037	1174	795.5	53	678.301	47.467	-3.83693	Down	0.00685563	0.674044	Trap1a	tumor rejection antigen P1A	gi|6755871|ref|NP_035765.1|/1.67359e-130/tumor rejection antigen P815A [Mus musculus]
237082	2546	83	0	78.5666	0	#NAME?	Down	0.00675785	0.668981	Nxt2	nuclear transport factor 2-like export factor 2	gi|594542509|ref|NP_001277461.1|/6.82246e-91/NTF2-related export protein 2 isoform b [Mus musculus]
13819	5352	1879	5003.33	1719.34	4833.21	1.49113	Up	0.00650151	0.648044	Epas1	endothelial PAS domain protein 1	gi|178057356|ref|NP_034267.3|/0/endothelial PAS domain-containing protein 1 [Mus musculus]
69499	3714	767	163	704.397	151.249	-2.21946	Down	0.00645628	0.648004	Tsr2	TSR2 20S rRNA accumulation	gi|257196134|ref|NP_780355.2|/2.32752e-104/pre-rRNA-processing protein TSR2 homolog isoform 2 [Mus musculus]
320685	2142.31	390	45.3333	341.035	40.1528	-3.08635	Down	0.00638049	0.644876	Dctd	dCMP deaminase	gi|568954869|ref|XP_006509506.1|/3.13047e-84/PREDICTED: deoxycytidylate deaminase isoform X2 [Mus musculus]
74434	2351	120	0	116.869	0	#NAME?	Down	0.00634063	0.644876	Sohlh2	spermatogenesis and oogenesis specific basic helix-loop-helix 2	gi|158081743|ref|NP_083213.2|/0/spermatogenesis- and oogenesis-specific basic helix-loop-helix-containing protein 2 [Mus musculus]
76893	2048	442	1472.33	377.42	1379.25	1.86965	Up	0.00623336	0.638942	Cers2	ceramide synthase 2	gi|22095015|ref|NP_084065.1|/0/ceramide synthase 2 [Mus musculus]
22327	1601	2161	661.333	1920.79	574.516	-1.74128	Down	0.00610533	0.630288	Vbp1	von Hippel-Lindau binding protein 1	gi|124248572|ref|NP_035822.2|/3.06163e-107/prefoldin subunit 3 [Mus musculus]
103012	4889	147.5	2.66667	131.245	2.13376	-5.94272	Down	0.00607219	0.630288	6720401G13Rik	functional intergenic repeating RNA element	gi|148697150|gb|EDL29097.1|/6.54705e-45/mCG66666 [Mus musculus]
66505	3970	83.5	0	80.6265	0	#NAME?	Down	0.00606399	0.630288	Zmynd11	zinc finger, MYND domain containing 11	gi|148700349|gb|EDL32296.1|/0/zinc finger, MYND domain containing 11, isoform CRA_e [Mus musculus]
11820	3152	1	125	0.816723	103.677	6.98803	Up	0.00595985	0.628742	App	amyloid beta (A4) precursor protein	gi|47271504|ref|NP_031497.2|/0/amyloid beta A4 protein isoform 2 precursor [Mus musculus]
18826	3748	149.5	681	134.269	681.678	2.34396	Up	0.00586303	0.623076	Lcp1	lymphocyte cytosolic protein 1	gi|591318376|ref|XP_007085449.1|/0/PREDICTED: plastin-2 isoform X1 [Panthera tigris altaica]
72275	522	132.5	632	123.254	632.019	2.35834	Up	0.00578569	0.619411	2200002D01Rik	RIKEN cDNA 2200002D01 gene	gi|158937262|ref|NP_082455.1|/4.98209e-60/HAI-2 related small protein [Mus musculus]
74129	2979	310.5	28.6667	275.758	37.6964	-2.87091	Down	0.00577362	0.619411	Dmgdh	dimethylglycine dehydrogenase precursor	gi|21311901|ref|NP_083048.1|/0/dimethylglycine dehydrogenase, mitochondrial precursor [Mus musculus]
353170	3099.26	511.5	77.3333	470.343	61.3979	-2.93745	Down	0.00572807	0.619411	Txlng	taxilin gamma	gi|595763530|ref|NP_001277706.1|/1.64274e-130/gamma-taxilin isoform 3 [Mus musculus]
13685	981	13685.5	5068.33	12290.5	4927.49	-1.31862	Down	0.00563952	0.617484	Eif4ebp1	eukaryotic translation initiation factor 4E binding protein 1	gi|122937368|ref|NP_031944.3|/1.24579e-61/eukaryotic translation initiation factor 4E-binding protein 1 [Mus musculus]
54636	1497	1111.5	270	980.108	235.424	-2.05768	Down	0.00557007	0.614536	Wdr45	WD repeat domain 45	gi|511867412|ref|XP_004755136.1|/0/PREDICTED: WD repeat domain phosphoinositide-interacting protein 4 isoform X4 [Mustela putorius furo]
83564	3614	304.5	28.3333	285.026	37.4124	-2.92951	Down	0.00546058	0.607091	Nlrp4c	NLR family, pyrin domain containing 4C	gi|167466241|ref|NP_113566.2|/0/NACHT, LRR and PYD domains-containing protein 4C [Mus musculus]
17886	7439	227	912	209.561	901.233	2.10453	Up	0.00530588	0.594464	Myh9	myosin, heavy polypeptide 9, non-muscle	gi|74180977|dbj|BAE27768.1|/0/unnamed protein product [Mus musculus]
72093	745	103	0.333333	95.0749	0.297669	-8.31921	Down	0.0051648	0.583179	2010320M18Rik	RIKEN cDNA 2010320M18 gene	-
67776	4081	0	150.667	0	163.286	Inf	Up	0.00515297	0.583179	Vwa5a	von Willebrand factor A domain containing 5A	gi|148693525|gb|EDL25472.1|/0/loss of heterozygosity, 11, chromosomal region 2, gene A homolog (human), isoform CRA_b [Mus musculus]
385377	2290	278	19.3333	246.085	18.8887	-3.70356	Down	0.00511744	0.583179	Pnma5	paraneoplastic antigen family 5	gi|154689953|ref|NP_001093931.1|/0/paraneoplastic antigen-like protein 5 [Mus musculus]
338367	5353	74.5	470	66.0613	451.709	2.77352	Up	0.00508508	0.583179	Myo1d	myosin ID	gi|118026911|ref|NP_796364.2|/0/unconventional myosin-Id [Mus musculus]
19296	3074	160	3.66667	146.322	4.93955	-4.88862	Down	0.00498549	0.581091	Pvt1	plasmacytoma variant translocation 1	gi|74139116|dbj|BAE38453.1|/3.41428e-34/unnamed protein product [Mus musculus]
329096	3200	153.5	705.333	145.794	719.881	2.30383	Up	0.00484579	0.569401	Gm17644	predicted gene, 17644	gi|2193869|dbj|BAA20418.1|/8.99385e-78/RNP particle component [Mus musculus]
15485	1317	93.5	0	83.1437	0	#NAME?	Down	0.00473676	0.561151	Hsd17b1	hydroxysteroid (17-beta) dehydrogenase 1	gi|6754248|ref|NP_034605.1|/0/estradiol 17-beta-dehydrogenase 1 [Mus musculus]
67225	2236	257.5	15.3333	234.123	11.7946	-4.31107	Down	0.00472347	0.561151	Rnpc3	RNA-binding region (RNP1, RRM) containing 3	gi|560186546|ref|NP_001273944.1|/0/RNA-binding protein 40 isoform b [Mus musculus]
433938	6128	91.5	0	84.5526	0	#NAME?	Down	0.00452034	0.544437	Mn1	meningioma 1	gi|124486985|ref|NP_001074704.1|/0/probable tumor suppressor protein MN1 [Mus musculus]
18148	1387.73	15233	5499.33	13572.3	5083.48	-1.41677	Down	0.0043886	0.533013	Npm1	nucleophosmin 1	gi|532013295|ref|XP_005372541.1|/2.88091e-170/PREDICTED: LOW QUALITY PROTEIN: nucleophosmin (nucleolar phosphoprotein B23, numatrin) [Microtus ochrogaster]
76709	1597	1647	4661	1455.8	4469.47	1.61829	Up	0.00437752	0.533013	Arpc2	actin related protein 2/3 complex, subunit 2	gi|74195800|dbj|BAE30463.1|/0/unnamed protein product [Mus musculus]
70620	5820	1695.5	465.333	1506.19	435.7	-1.78949	Down	0.00434741	0.533013	Ube2v2	ubiquitin-conjugating enzyme E2 variant 2	gi|594079644|ref|XP_006063486.1|/1.09398e-79/PREDICTED: ubiquitin-conjugating enzyme E2 variant 2 isoform X1 [Bubalus bubalis]
12039	1773	416.5	48	375.022	47.5864	-2.97835	Down	0.0042413	0.528444	Bckdha	branched chain ketoacid dehydrogenase E1, alpha polypeptide	gi|183396774|ref|NP_031559.3|/0/2-oxoisovalerate dehydrogenase subunit alpha, mitochondrial [Mus musculus]
94242	1954	330	1249	294.031	1152.34	1.97053	Up	0.00415904	0.522701	Tinagl1	tubulointerstitial nephritis antigen-like 1	gi|270132817|ref|NP_075965.2|/0/tubulointerstitial nephritis antigen-like precursor [Mus musculus]
216134	5110	1746.5	478.333	1548.01	465.857	-1.73246	Down	0.00396396	0.502554	Pdxk	pyridoxal (pyridoxine, vitamin B6) kinase	gi|26006861|ref|NP_742146.1|/1.84146e-176/pyridoxal kinase [Mus musculus]
56470	1286	97.5	0	86.4975	0	#NAME?	Down	0.00382001	0.488589	Rgs19	regulator of G-protein signaling 19	gi|600971649|ref|NP_001278134.1|/1.69514e-144/regulator of G-protein signaling 19 isoform a [Mus musculus]
19156	2583	3781	10295.7	3338.72	9821.85	1.5567	Up	0.00379039	0.488589	Psap	prosaposin	gi|225735657|ref|NP_001139596.1|/0/sulfated glycoprotein 1 isoform F preproprotein [Mus musculus]
232337	1114	344	30.3333	309.985	32.8687	-3.23742	Down	0.00369301	0.480856	Zfp637	zinc finger protein 637	gi|564348576|ref|XP_006237256.1|/7.54108e-178/PREDICTED: zinc finger protein 32 isoform X3 [Rattus norvegicus]
22764	6944	126.5	0.666667	109.052	0.554073	-7.62073	Down	0.00358212	0.470658	Zfx	zinc finger protein X-linked	gi|569010000|ref|XP_006528028.1|/0/PREDICTED: zinc finger X-chromosomal protein isoform X1 [Mus musculus]
67708	4420	101.5	0	87.6782	0	#NAME?	Down	0.0034385	0.455932	Pcnxl4	pecanex-like 4 (Drosophila)	gi|124430539|ref|NP_080603.2|/0/pecanex-like protein 4 [Mus musculus]
18605	3224	5	179.333	4.51823	166.414	5.20287	Up	0.00322437	0.431498	Enpp1	ectonucleotide pyrophosphatase/phosphodiesterase 1	gi|153792211|ref|NP_032839.3|/0/ectonucleotide pyrophosphatase/phosphodiesterase family member 1 [Mus musculus]
51869	8502	995	208.333	903.388	176.982	-2.35174	Down	0.00319744	0.431498	Rif1	Rap1 interacting factor 1 homolog (yeast)	gi|146231944|ref|NP_780447.4|/0/telomere-associated protein RIF1 [Mus musculus]
67103	2104	739	2420	658.755	2276.33	1.7889	Up	0.00311894	0.425264	Ptgr1	prostaglandin reductase 1	gi|13385466|ref|NP_080244.1|/0/prostaglandin reductase 1 [Mus musculus]
72281	2767	0.5	326.667	0.408361	306.429	9.55149	Up	0.00304153	0.418659	Sh2d4a	SH2 domain containing 4A	gi|206597474|ref|NP_082458.1|/0/SH2 domain-containing protein 4A [Mus musculus]
667666	4155	455.5	52	413.567	46.395	-3.15608	Down	0.00304146	0.418659	Zfp600	zinc finger protein 600	gi|294712568|ref|NP_001171016.1|/0/zinc finger protein 600 [Mus musculus]
52184	2291	137	1	120.236	0.769213	-7.28827	Down	0.00303013	0.418659	Odf2l	outer dense fiber of sperm tails 2-like	gi|244793625|ref|NP_001156010.1|/0/outer dense fiber protein 2-like isoform 1 [Mus musculus]
70604	1851	0	166.333	0	134.589	Inf	Up	0.00286436	0.405868	Dnajb14	DnaJ (Hsp40) homolog, subfamily B, member 14	gi|226371690|ref|NP_001028327.1|/0/dnaJ homolog subfamily B member 14 [Mus musculus]
21991	1601	65	1363.67	59.5194	1377.02	4.53205	Up	0.00285002	0.405868	Tpi1	triosephosphate isomerase 1	gi|226958349|ref|NP_033441.2|/9.34241e-173/triosephosphate isomerase [Mus musculus]
17855	1712	39	360.667	31.9391	369.84	3.53351	Up	0.00282856	0.405868	Mvk	mevalonate kinase	gi|12963731|ref|NP_076045.1|/0/mevalonate kinase [Mus musculus]
69202	1155	382	2754	336.761	2869.03	3.09076	Up	0.00277167	0.404636	Ptms	parathymosin	gi|545827504|ref|XP_003481742.2|/1.82739e-89/PREDICTED: proline-, glutamic acid- and leucine-rich protein 1-like [Sus scrofa]
17939	1913	197.5	922.667	187.467	858.752	2.19561	Up	0.0026691	0.393638	Naga	N-acetyl galactosaminidase, alpha	gi|19547877|gb|AAL87527.1|/0/alpha-N-acetyl-galactosaminidase [Mus musculus]
381073	606	104	0	92.9362	0	#NAME?	Down	0.00256647	0.382404	Npw	neuropeptide W	gi|153281205|ref|NP_001093134.1|/1.67414e-99/neuropeptide W preproprotein [Mus musculus]
69217	2678	586.5	80	516.733	77.7606	-2.73231	Down	0.0023951	0.360587	Plekha4	pleckstrin homology domain containing, family A (phosphoinositide binding specific) member 4	gi|568948442|ref|XP_006541222.1|/0/PREDICTED: pleckstrin homology domain-containing family A member 4 isoform X2 [Mus musculus]
15452	1349	12756.5	3793.67	11307.5	3458.58	-1.70903	Down	0.00238754	0.360587	Hprt	hypoxanthine guanine phosphoribosyl transferase	gi|96975138|ref|NP_038584.2|/1.01156e-121/hypoxanthine-guanine phosphoribosyltransferase [Mus musculus]
18700	3593	102.5	0	94.8404	0	#NAME?	Down	0.00237699	0.360587	Piga	phosphatidylinositol glycan anchor biosynthesis, class A	gi|126273666|ref|NP_035211.2|/0/N-acetylglucosaminyl-phosphatidylinositol biosynthetic protein [Mus musculus]
20371	3690	106.5	0	94.1957	0	#NAME?	Down	0.0023414	0.360587	Foxp3	forkhead box P3	gi|16905075|ref|NP_473380.1|/0/forkhead box protein P3 [Mus musculus]
12527	1306	2234.5	6685.33	1981	6111.74	1.62536	Up	0.00223434	0.35101	Cd9	CD9 antigen	gi|6680894|ref|NP_031683.1|/9.0432e-128/CD9 antigen [Mus musculus]
72307	1232	14	256.667	12.8249	243.428	4.24647	Up	0.00222315	0.35101	2510002D24Rik	RIKEN cDNA 2510002D24 gene	gi|148665120|gb|EDK97536.1|/5.25039e-98/mCG126591 [Mus musculus]
68099	1349	130.5	0.666667	119.534	0.705455	-7.40465	Down	0.00221525	0.35101	Fam92a	family with sequence similarity 92, member A	gi|158749636|ref|NP_080834.3|/0/protein FAM92A1 [Mus musculus]
16592	969	1020	3318.67	902.857	3148.17	1.80194	Up	0.00214958	0.349077	Fabp5	fatty acid binding protein 5, epidermal	gi|442535510|ref|NP_001259027.1|/4.60208e-39/uncharacterized protein LOC16592 isoform 3 [Mus musculus]
15270	1414	4017.5	1210.33	3594.28	1217.89	-1.56132	Down	0.00212958	0.349077	H2afx	H2A histone family, member X	gi|545848861|ref|XP_003129998.3|/2.06634e-72/PREDICTED: histone H2A.x-like isoform X1 [Sus scrofa]
381246	1926	133.5	0.666667	120.333	0.554073	-7.76274	Down	0.00209045	0.347279	Xkr9	X Kell blood group precursor related family member 9 homolog	gi|59676597|ref|NP_001011873.1|/0/XK-related protein 9 [Mus musculus]
68221	466	136	0.666667	119.854	0.554073	-7.75698	Down	0.00207157	0.347279	Wfdc15a	WAP four-disulfide core domain 15A	gi|148674421|gb|EDL06368.1|/1.05465e-59/RIKEN cDNA 1700049M11 [Mus musculus]
71988	2899	1143.5	240.667	1034.41	232.253	-2.15503	Down	0.00205149	0.347279	Esco2	establishment of cohesion 1 homolog 2 (S. cerevisiae)	gi|170932558|ref|NP_082315.3|/0/N-acetyltransferase ESCO2 [Mus musculus]
22646	2004	103	0	97.8564	0	#NAME?	Down	0.00203723	0.347279	Zfp105	zinc finger protein 105	gi|113374173|ref|NP_033570.2|/0/zinc finger protein 105 [Mus musculus]
268756	2265	1746	429.667	1547.69	403.568	-1.93924	Down	0.00198703	0.346006	Gulo	gulonolactone (L-) oxidase	gi|30520195|ref|NP_848862.1|/0/L-gulonolactone oxidase [Mus musculus]
100043772	6546	155.5	1.66667	142.994	2.24525	-5.99294	Down	0.00191042	0.336722	Gm4636	zinc finger protein 850	gi|363807379|ref|NP_001241880.1|/0/zinc finger protein 850 [Mus musculus]
83553	2485	124.5	0	120.023	0	#NAME?	Down	0.00189826	0.336722	Tktl1	transketolase-like 1	gi|125347421|ref|NP_113556.2|/0/transketolase-like protein 1 [Mus musculus]
13449	1717	212.5	6	195.632	7.69761	-4.66759	Down	0.00185543	0.335207	Dok2	docking protein 2	gi|6753668|ref|NP_034201.1|/0/docking protein 2 [Mus musculus]
236848	1989	109.5	0	98.8189	0	#NAME?	Down	0.00179693	0.328747	BC023829	cDNA sequence BC023829	gi|85701820|ref|NP_001028500.1|/0/transmembrane protein 185A [Mus musculus]
70129	2345	49	560.333	45.9303	495.491	3.43134	Up	0.00174006	0.322424	Slc44a4	solute carrier family 44, member 4	gi|12963733|ref|NP_076046.1|/0/choline transporter-like protein 4 [Mus musculus]
29877	5868	212	2.33333	179.23	2.08368	-6.42653	Down	0.00173287	0.322424	Hdgfrp3	hepatoma-derived growth factor, related protein 3	gi|34787412|ref|NP_038914.2|/2.7441e-115/hepatoma-derived growth factor-related protein 3 [Mus musculus]
14077	669	3105	12695.3	2835.03	12719.6	2.16561	Up	0.00163543	0.311011	Fabp3	fatty acid binding protein 3, muscle and heart	gi|6753810|ref|NP_034304.1|/3.01335e-69/fatty acid-binding protein, heart [Mus musculus]
18824	870	998	135	862.202	118.881	-2.85851	Down	0.00161573	0.311011	Plp2	proteolipid protein 2	gi|9790169|ref|NP_062729.1|/7.44901e-81/proteolipid protein 2 [Mus musculus]
109889	3313	114	0	100.408	0	#NAME?	Down	0.00157651	0.307909	Mzf1	myeloid zinc finger 1	gi|594190852|ref|NP_001277381.1|/0/myeloid zinc finger 1 isoform 2 [Mus musculus]
218756	7389	109.5	0	102.557	0	#NAME?	Down	0.00149521	0.296031	Slc4a7	solute carrier family 4, sodium bicarbonate cotransporter, member 7	gi|117320529|ref|NP_001028442.2|/0/sodium bicarbonate cotransporter 3 [Mus musculus]
217588	1509	245	8	222.002	6.15371	-5.17297	Down	0.00149143	0.296031	Mbip	MAP3K12 binding inhibitory protein 1	gi|21703882|ref|NP_663417.1|/0/MAP3K12-binding inhibitory protein 1 [Mus musculus]
74068	1740	132	0.333333	115.718	0.44905	-8.00951	Down	0.00146989	0.296031	Asz1	ankyrin repeat, SAM and basic leucine zipper domain containing 1	gi|256985174|ref|NP_076218.3|/0/ankyrin repeat, SAM and basic leucine zipper domain-containing protein 1 [Mus musculus]
68172	805	6956.5	1979.67	6185.34	1785.57	-1.79247	Down	0.00146879	0.296031	Rpl39l	ribosomal protein L39-like	gi|478536438|ref|XP_004442339.1|/8.00779e-23/PREDICTED: 60S ribosomal protein L39 [Ceratotherium simum simum]
171283	1885	716.5	2595.33	629.252	2365.79	1.91061	Up	0.00143016	0.296031	Havcr1	hepatitis A virus cellular receptor 1	gi|262231823|ref|NP_001160103.1|/1.37401e-163/hepatitis A virus cellular receptor 1 homolog isoform b precursor [Mus musculus]
67071	4683	110.5	0	103.895	0	#NAME?	Down	0.00138373	0.294103	Rps6ka6	ribosomal protein S6 kinase polypeptide 6	gi|67625733|ref|NP_080225.2|/0/ribosomal protein S6 kinase alpha-6 [Mus musculus]
17138	1685	129	0.333333	118.917	0.297669	-8.64204	Down	0.0013355	0.288089	Magea2	melanoma antigen, family A, 2	gi|21426897|ref|NP_064400.1|/0/melanoma antigen family A, 2 [Mus musculus]
21855	1641	2605	686	2352.52	706.482	-1.73548	Down	0.00132429	0.288089	Timm17b	translocase of inner mitochondrial membrane 17b	gi|593764807|ref|XP_007120974.1|/3.85496e-97/PREDICTED: mitochondrial import inner membrane translocase subunit Tim17-B isoform X1 [Physeter catodon]
98558	1546	192	3.66667	181.584	4.78817	-5.24502	Down	0.00132145	0.288089	Mael	maelstrom homolog (Drosophila)	gi|30424966|ref|NP_780505.1|/0/protein maelstrom homolog [Mus musculus]
16668	1400	787.5	4513.33	682.72	4204.84	2.62269	Up	0.00118121	0.26675	Krt18	keratin 18	gi|568991511|ref|XP_006520576.1|/0/PREDICTED: keratin, type I cytoskeletal 18 isoform X2 [Mus musculus]
14183	5128.97	198.5	1034	165.683	942.186	2.50758	Up	0.00117731	0.26675	Fgfr2	fibroblast growth factor receptor 2	gi|116089355|ref|NP_963895.2|/0/fibroblast growth factor receptor 2 isoform IIIb [Mus musculus]
434727	842	186.5	2.33333	163.01	3.14335	-5.69652	Down	0.00113339	0.264208	Gm14511	predicted gene 14511	gi|148678224|gb|EDL10171.1|/7.27591e-102/mCG65721 [Mus musculus]
71780	1850	16403.5	3416	14253.7	3277.14	-2.12082	Down	0.0011253	0.264208	Isyna1	myo-inositol 1-phosphate synthase A1	gi|12963757|ref|NP_076116.1|/0/inositol-3-phosphate synthase 1 [Mus musculus]
14933	4357	116	0	107.778	0	#NAME?	Down	0.0010714	0.258082	Gyk	glycerol kinase	gi|569009733|ref|XP_006527897.1|/0/PREDICTED: glycerol kinase isoform X6 [Mus musculus]
100041639	787	1.5	162.333	1.22508	154.27	6.97643	Up	0.000913269	0.22372	Gm3448	predicted gene 3448	gi|51491912|ref|NP_035690.2|/7.21713e-106/tctex1 domain-containing protein 3 isoform 1 [Mus musculus]
330260	1850	6	268.667	4.90034	258.51	5.7212	Up	0.000875271	0.218108	Pon2	paraoxonase 2	gi|149064946|gb|EDM15022.1|/0/paraoxonase 2, isoform CRA_a [Rattus norvegicus]
75317	3628	233.5	5	208.003	4.27262	-5.60534	Down	0.000816959	0.207149	Parpbp	PARP1 binding protein	gi|148689520|gb|EDL21467.1|/0/mCG16776, isoform CRA_b [Mus musculus]
407814	2043	1397.5	8951	1190.31	8683.2	2.86689	Up	0.000803106	0.207149	BC053393	cDNA sequence BC053393	gi|254553405|ref|NP_001020606.2|/2.98106e-105/uncharacterized protein LOC407814 precursor [Mus musculus]
66158	1276	125.5	0	112.06	0	#NAME?	Down	0.000777272	0.204253	Cxx1a	CAAX box 1A	gi|21313590|ref|NP_077132.1|/2.05883e-60/mammalian retrotransposon derived 8b [Mus musculus]
22589	10244	614	67.6667	546.581	68.906	-2.98773	Down	0.000757761	0.202813	Atrx	alpha thalassemia/mental retardation syndrome X-linked homolog (human)	gi|154091016|ref|NP_033556.2|/0/transcriptional regulator ATRX [Mus musculus]
15476	1685	0	169.333	0	139.689	Inf	Up	0.000738256	0.201321	Hs3st1	heparan sulfate (glucosamine) 3-O-sulfotransferase 1	gi|6754246|ref|NP_034604.1|/0/heparan sulfate glucosamine 3-O-sulfotransferase 1 precursor [Mus musculus]
666468	2192	122.5	0	114.043	0	#NAME?	Down	0.000730948	0.201321	Atg4a	autophagy related 4A, cysteine peptidase	gi|74136555|ref|NP_777364.3|/0/cysteine protease ATG4A [Mus musculus]
56360	1548	435	31.6667	393.173	34.8851	-3.49448	Down	0.000689604	0.195429	Acot9	acyl-CoA thioesterase 9	gi|31980998|ref|NP_062710.2|/0/acyl-coenzyme A thioesterase 9, mitochondrial [Mus musculus]
54638	2274	128	0	114.45	0	#NAME?	Down	0.000671833	0.1942	Ccdc22	coiled-coil domain containing 22	gi|148701955|gb|EDL33902.1|/0/coiled-coil domain containing 22, isoform CRA_b [Mus musculus]
26366	1060	657	73.3333	578.224	67.5928	-3.09669	Down	0.00066255	0.1942	Ceacam10	carcinoembryonic antigen-related cell adhesion molecule 10	gi|229092064|ref|NP_031701.3|/3.27855e-151/carcinoembryonic antigen-related cell adhesion molecule 10 precursor [Mus musculus]
104384	898	140.5	0.333333	132.047	0.256404	-9.00842	Down	0.00066095	0.1942	Rhox9	reproductive homeobox 9	gi|12963859|ref|NP_076383.1|/2.05953e-129/reproductive homeobox on X chromosome, 9 [Mus musculus]
15564	2019	128.5	0	115.38	0	#NAME?	Down	0.000638297	0.1942	Htr5b	5-hydroxytryptamine (serotonin) receptor 5B	gi|162135957|ref|NP_034613.2|/0/5-hydroxytryptamine receptor 5B [Mus musculus]
16691	1805	3806	12774.3	3358.79	12026.8	1.84023	Up	0.00056782	0.178407	Krt8	keratin 8	gi|114145561|ref|NP_112447.2|/0/keratin, type II cytoskeletal 8 [Mus musculus]
140629	3753	212	2.66667	186.445	2.82182	-6.04598	Down	0.000532842	0.171137	Ubox5	U box domain containing 5	gi|31543595|ref|NP_542129.2|/0/RING finger protein 37 [Mus musculus]
243574	4521	152	0.333333	135.703	0.297669	-8.83253	Down	0.000492042	0.161625	Kbtbd8	kelch repeat and BTB (POZ) domain containing 8	gi|56788750|gb|AAH88734.1|/0/Kelch repeat and BTB (POZ) domain containing 8 [Mus musculus]
66102	2448	13	291	11.2259	300.66	4.74323	Up	0.000466615	0.156837	Cxcl16	chemokine (C-X-C motif) ligand 16	gi|83745124|ref|NP_075647.3|/2.22794e-142/C-X-C motif chemokine 16 precursor [Mus musculus]
72891	1247	137	0	119.888	0	#NAME?	Down	0.000464868	0.156837	Xlr4c	X-linked lymphocyte-regulated 4C	gi|144226240|ref|NP_898917.2|/1.30803e-120/X-linked lymphocyte-regulated 4C [Mus musculus]
72309	1744	172	0	144.562	0	#NAME?	Down	0.000436211	0.15377	Tmem158	transmembrane protein 158	gi|116805336|ref|NP_001002267.2|/3.36443e-163/transmembrane protein 158 precursor [Mus musculus]
107272	2172	3666.5	909.667	3311.96	962.625	-1.78264	Down	0.000430641	0.15377	Psat1	phosphoserine aminotransferase 1	gi|54292132|ref|NP_803155.1|/0/phosphoserine aminotransferase isoform 1 [Mus musculus]
74513	5646	136	0	123.244	0	#NAME?	Down	0.000399375	0.148004	Neto2	neuropilin (NRP) and tolloid (TLL)-like 2	gi|124486763|ref|NP_001074793.1|/0/neuropilin and tolloid-like protein 2 [Mus musculus]
66277	2294	233	3.66667	209.767	4.63679	-5.49952	Down	0.000382474	0.145471	Klf15	Kruppel-like factor 15	gi|568942591|ref|XP_006506534.1|/0/PREDICTED: Kruppel-like factor 15 isoform X1 [Mus musculus]
20262	1136	428.5	23.6667	372.566	23.5566	-3.98329	Down	0.000362579	0.141631	Stmn3	stathmin-like 3	gi|594031970|ref|XP_006040774.1|/2.0875e-106/PREDICTED: stathmin-3 [Bubalus bubalis]
73368	4189	5	235	4.08361	232.226	5.82954	Up	0.000316417	0.127033	Col20a1	collagen, type XX, alpha 1	gi|258679414|ref|NP_082794.1|/0/collagen alpha-1(XX) chain precursor [Mus musculus]
20377	4389	203.5	1.66667	180.546	1.74984	-6.68899	Down	0.000315314	0.127033	Sfrp1	secreted frizzled-related protein 1	gi|65301472|ref|NP_038862.2|/0/secreted frizzled-related protein 1 precursor [Mus musculus]
75424	3695	241.5	4	224.185	3.54467	-5.98289	Down	0.00029886	0.127033	Zfp820	zinc finger protein 820	gi|569001926|ref|XP_006525129.1|/0/PREDICTED: zinc finger protein 820 isoform X1 [Mus musculus]
97243	3364	259.5	5	236.018	4.53388	-5.702	Down	0.000298276	0.127033	Naa11	N(alpha)-acetyltransferase 11, NatA catalytic subunit	gi|85701706|ref|NP_001028363.1|/6.28034e-122/N-alpha-acetyltransferase 11 [Mus musculus]
75986	1404	180	1	168.48	1.34715	-6.96652	Down	0.000289825	0.127033	Agmat	agmatine ureohydrolase (agmatinase)	gi|124487169|ref|NP_001074877.1|/0/agmatinase, mitochondrial precursor [Mus musculus]
20708	1859	14	313.667	12.3903	328.415	4.72824	Up	0.000282184	0.127033	Serpinb6b	serine (or cysteine) peptidase inhibitor, clade B, member 6b	gi|15826844|ref|NP_035584.1|/0/serine (or cysteine) proteinase inhibitor, clade B, member 6b [Mus musculus]
234724	2377	728.5	77.6667	660.176	75.3588	-3.131	Down	0.000281342	0.127033	Tat	tyrosine aminotransferase	gi|22122769|ref|NP_666326.1|/0/tyrosine aminotransferase [Mus musculus]
381142	2247	1371.5	222.333	1203.93	206.584	-2.54295	Down	0.000242001	0.120609	Arl14epl	ADP-ribosylation factor-like 14 effector protein-like	gi|85701959|ref|NP_001028618.1|/5.37916e-87/ARL14 effector protein-like [Mus musculus]
70956	2046	881	67.3333	817.496	59.1663	-3.78836	Down	0.000240369	0.120609	Tex19.2	testis expressed gene 19.2	gi|13937371|ref|NP_081898.1|/0/testis-expressed protein 19.2 [Mus musculus]
73451	3385	146	0	132.019	0	#NAME?	Down	0.00023312	0.120609	Zfp763	zinc finger protein 763	gi|58037331|ref|NP_082819.1|/0/zinc finger protein 763 [Mus musculus]
209294	2731	207	1261.33	181.926	1196.48	2.71737	Up	0.000233019	0.120609	Csta	cystatin A1	gi|84370296|ref|NP_001028411.1|/4.74011e-48/cystatin-A [Mus musculus]
19714	10666	152.5	0	132.547	0	#NAME?	Down	0.000211198	0.120609	Rev3l	REV3-like, catalytic subunit of DNA polymerase zeta RAD54 like (S. cerevisiae)	gi|153792337|ref|NP_035394.2|/0/DNA polymerase zeta catalytic subunit [Mus musculus]
105171	4102	146.5	0	136.252	0	#NAME?	Down	0.00018936	0.114034	Arrdc3	arrestin domain containing 3	gi|28972730|dbj|BAC65781.1|/0/mKIAA1376 protein [Mus musculus]
69814	1460	4	255.667	3.35382	232.382	6.11455	Up	0.000151579	0.0952507	Prss32	protease, serine 32	gi|160333652|ref|NP_081496.2|/0/protease, serine, 32 precursor [Mus musculus]
627081	1134	516	0.333333	492.446	0.44905	-10.0989	Down	9.47666e-05	0.0622574	Xlr5b	X-linked lymphocyte-regulated 5B	gi|162329574|ref|NP_001104763.1|/2.07302e-130/X-linked lymphocyte-regulated 5B [Mus musculus]
574438	1650	164	0	151.24	0	#NAME?	Down	7.60479e-05	0.052339	Xlr5a	X-linked lymphocyte-regulated 5A	gi|262118189|ref|NP_001039004.2|/1.56603e-130/X-linked lymphocyte-regulated 5A [Mus musculus]
347708	2275.58	398.5	2195	339.72	2198.19	2.6939	Up	7.32609e-05	0.052339	Dppa1	developmental pluripotency associated 1	gi|30142691|ref|NP_839978.1|/6.10946e-57/developmental pluripotency associated 1 precursor [Mus musculus]
71602	4944	31.5	543.667	26.1614	486.067	4.21564	Up	6.52624e-05	0.0496441	Myo1e	myosin IE	gi|68299824|ref|NP_851417.2|/0/unconventional myosin-Ie [Mus musculus]
74253	2282	224.5	0.333333	190.482	0.297669	-9.32173	Down	6.43743e-05	0.0496441	Klrg2	killer cell lectin-like receptor subfamily G, member 2	gi|119964698|ref|NP_001028343.2|/0/killer cell lectin-like receptor subfamily G member 2 [Mus musculus]
100042782	733	187	0	168.46	0	#NAME?	Down	2.61849e-05	0.0222618	Gm14458	predicted gene 14458	gi|148678224|gb|EDL10171.1|/1.94645e-107/mCG65721 [Mus musculus]
574437	1636	247	1	213.726	1.19577	-7.48168	Down	2.55503e-05	0.0222618	Xlr3b	X-linked lymphocyte-regulated 3B	gi|126032309|ref|NP_001075112.1|/1.71415e-121/X-linked lymphocyte-regulated protein 3B [Mus musculus]
71967	1725	374	7.33333	335.443	6.61756	-5.66362	Down	2.39212e-05	0.0222618	Mageb16	melanoma antigen family B, 16	gi|166063966|ref|NP_082301.1|/0/melanoma-associated antigen B16 [Mus musculus]
212898	4243	198	0	171.012	0	#NAME?	Down	2.06039e-05	0.0212706	Dse	dermatan sulfate epimerase	gi|74142284|dbj|BAE31905.1|/0/unnamed protein product [Mus musculus]
12705	773	927	18.6667	797.696	24.5689	-5.02093	Down	1.28855e-05	0.0143258	Cited1	Cbp/p300-interacting transactivator with Glu/Asp-rich carboxy-terminal domain 1	gi|451327619|ref|NP_001263403.1|/7.34629e-129/cbp/p300-interacting transactivator 1 isoform b [Mus musculus]
17141	1563	211.5	0	182.733	0	#NAME?	Down	1.0335e-05	0.0124477	Magea5	melanoma antigen, family A, 5	gi|9910402|ref|NP_064402.1|/0/melanoma antigen family A, 5 [Mus musculus]
110391	1394	591.5	22.6667	519.078	21.0269	-4.62564	Down	9.21598e-06	0.012109	Qdpr	quinoid dihydropteridine reductase	gi|149047261|gb|EDL99930.1|/1.4238e-142/quinoid dihydropteridine reductase, isoform CRA_a [Rattus norvegicus]
66889	2638	205.5	0	190.089	0	#NAME?	Down	7.88813e-06	0.0114007	Rnf128	ring finger protein 128	gi|363543360|ref|NP_001241690.1|/0/E3 ubiquitin-protein ligase RNF128 isoform 2 precursor [Mus musculus]
207854	820	927.5	55.3333	820.791	45.039	-4.18777	Down	3.05575e-06	0.0049072	Fmr1nb	fragile X mental retardation 1 neighbor	gi|262231757|ref|NP_001160092.1|/4.04864e-92/fragile X mental retardation 1 neighbor protein isoform 3 [Mus musculus]
75801	1910	223	0	208.728	0	#NAME?	Down	2.80731e-06	0.0049072	4930447C04Rik	RIKEN cDNA 4930447C04 gene	gi|148704573|gb|EDL36520.1|/0/Six6 opposite strand transcript 1, isoform CRA_b [Mus musculus]
100039691	3337	80.5	1406.67	68.5278	1407.15	4.35995	Up	1.68906e-06	0.00348742	Gm2373	long intergenic non-coding RNA, embryonic stem cells expressed 1	gi|156392447|ref|XP_001636060.1|/7.79527e-19/predicted protein [Nematostella vectensis]
103775	1226	241	0	223.516	0	#NAME?	Down	1.19459e-06	0.00287756	Slc25a41	solute carrier family 25, member 41	gi|30425020|ref|NP_780542.1|/6.88208e-175/solute carrier family 25 member 41 [Mus musculus]
27083	1172	307.5	0.666667	268.875	0.705455	-8.57417	Down	8.74275e-07	0.00252718	Xlr4b	X-linked lymphocyte-regulated 4B	gi|144226211|ref|NP_067340.2|/2.45919e-120/X-linked lymphocyte-regulated 4B [Mus musculus]
12116	2081	8839	1427	7884.68	1490.61	-2.40315	Down	8.091e-07	0.00252718	Bhmt	betaine-homocysteine methyltransferase	gi|564334810|ref|XP_006231848.1|/0/PREDICTED: betaine--homocysteine S-methyltransferase 1 isoform X1 [Rattus norvegicus]
22445	1694	292.5	0	259.319	0	#NAME?	Down	1.45133e-07	0.000699204	Xlr3a	X-linked lymphocyte-regulated 3A	gi|148694603|gb|EDL26550.1|/1.05243e-121/mCG114264, isoform CRA_b [Mus musculus]
17144	1646	336	0.666667	310.492	0.898101	-8.43346	Down	1.35771e-07	0.000699204	Magea8	melanoma antigen, family A, 8	gi|9910406|ref|NP_064404.1|/0/melanoma antigen family A, 8 [Mus musculus]
17988	2909	90.5	1720.67	83.9097	1617.23	4.26855	Up	8.80229e-09	0.00012722	Ndrg1	N-myc downstream regulated gene 1	gi|564360297|ref|XP_006241770.1|/0/PREDICTED: protein NDRG1 isoform X1 [Rattus norvegicus]

## Sheet: Sheet2
GeneID	length	ReadsMeanBL	ReadsMeanNT-PARP1si	baseMeanBL	baseMeanNT-PARP1si	log2Ratio(NT-PARP1si/BL)	Up-Down-Regulation(NT-PARP1si/BL)	P-value	FDR	Symbol	Description	Blast nr
69863	8764	293	56.6667	256.945	51.7461	-2.31194	Down	0.0499683	1	Ttc39b	tetratricopeptide repeat domain 39B	gi|58037187|ref|NP_081514.1|/0/tetratricopeptide repeat protein 39B [Mus musculus]
16905	1964.29	1852.5	3713	1673.88	3565.6	1.09095	Up	0.049852	1	Lmna	lamin A	gi|9506843|ref|NP_062263.1|/0/prelamin-A/C isoform C2 [Mus musculus]
93737	3143	60.5	0.333333	55.1487	0.256404	-7.74876	Down	0.0497283	1	Pard6g	par-6 family cell polarity regulator gamma	gi|238550190|ref|NP_444347.3|/0/partitioning defective 6 homolog gamma [Mus musculus]
15235	2286	53	0	46.4156	0	#NAME?	Down	0.049559	1	Mst1	macrophage stimulating 1 (hepatocyte growth factor-like)	gi|568962763|ref|XP_006511701.1|/0/PREDICTED: hepatocyte growth factor-like protein isoform X1 [Mus musculus]
216344	1856	162.5	504.333	144.278	505.152	1.80786	Up	0.0493025	1	Rab21	RAB21, member RAS oncogene family	gi|50510367|dbj|BAD32169.1|/3.53243e-142/mKIAA0118 protein [Mus musculus]
20351	3046	52.5	0	46.7026	0	#NAME?	Down	0.049123	1	Sema4a	sema domain, immunoglobulin domain (Ig), transmembrane domain (TM) and short cytoplasmic domain, (semaphorin) 4A	gi|568922184|ref|XP_006501250.1|/0/PREDICTED: semaphorin-4A isoform X2 [Mus musculus]
226823	3703	192.5	583.333	173.648	519.152	1.57999	Up	0.0489404	1	Kctd3	potassium channel tetramerisation domain containing 3	gi|148681085|gb|EDL13032.1|/0/potassium channel tetramerisation domain containing 3, isoform CRA_b [Mus musculus]
217835	3754	0	58.3333	0	69.089	Inf	Up	0.0487556	1	Rin3	Ras and Rab interactor 3	gi|238624151|ref|NP_808288.2|/0/ras and Rab interactor 3 isoform 1 [Mus musculus]
50799	3130.01	469	130.333	434.502	130.483	-1.7355	Down	0.0486167	1	Slc25a13	solute carrier family 25 (mitochondrial carrier, adenine nucleotide translocator), member 13	gi|7657583|ref|NP_056644.1|/0/calcium-binding mitochondrial carrier protein Aralar2 isoform 1 [Mus musculus]
78445	878	0	47	0	53.1059	Inf	Up	0.04839	1	C330013E15Rik	RIKEN cDNA C330013E15 gene	-
71801	2956	2827.5	1263	2569.53	1220.08	-1.07453	Down	0.0483121	1	Plekhf2	pleckstrin homology domain containing, family F (with FYVE domain) member 2	gi|511898037|ref|XP_004768595.1|/6.58493e-144/PREDICTED: pleckstrin homology domain-containing family F member 2-like isoform X1 [Mustela putorius furo]
13370	1682	49.5	0	47.8163	0	#NAME?	Down	0.0481882	1	Dio1	deiodinase, iodothyronine, type I	gi|110825976|ref|NP_031886.3|/3.80133e-148/type I iodothyronine deiodinase [Mus musculus]
19655	2437	186	21.6667	165.471	19.3485	-3.09628	Down	0.0481574	1	Rbmx	RNA binding motif protein, X chromosome	gi|625268548|ref|XP_007625783.1|/2.87203e-171/PREDICTED: RNA-binding motif protein, X chromosome isoform X1 [Cricetulus griseus]
12095	834.82	12	139.333	10.583	127.112	3.58629	Up	0.0481278	1	Bglap3	bone gamma-carboxyglutamate protein 3	gi|163838658|ref|NP_112736.3|/7.31734e-47/osteocalcin-related protein precursor [Mus musculus]
100039042	1766	0	65.6667	0	77.0968	Inf	Up	0.0481037	1	Gm2016	predicted gene 2016	gi|569003225|ref|XP_006525689.1|/2.08765e-83/PREDICTED: eukaryotic translation initiation factor 1A isoform X1 [Mus musculus]
229731	3383	4	95.6667	3.26689	91.5041	4.80785	Up	0.0479501	1	Slc25a24	solute carrier family 25 (mitochondrial carrier, phosphate carrier), member 24	gi|27369998|ref|NP_766273.1|/0/calcium-binding mitochondrial carrier protein SCaMC-1 [Mus musculus]
17904	656	1216.5	2540.33	1077.69	2505.62	1.21723	Up	0.0479495	1	Myl6	myosin, light polypeptide 6, alkali, smooth muscle and non-muscle	gi|395540558|ref|XP_003772220.1|/1.00818e-82/PREDICTED: myosin light polypeptide 6 [Sarcophilus harrisii]
100529082	1344	381	3551	352.113	3888.11	3.46496	Up	0.0477484	1	Gm11127	predicted gene 11127	gi|166865459|dbj|BAF76147.2|/0/MHC classIb T15 [Mus musculus]
12447	2022	599	183	539.633	171.354	-1.655	Down	0.0476717	1	Ccne1	cyclin E1	gi|443940|emb|CAA53482.1|/0/cyclin E [Mus musculus]
170930	998	8185	3917	7285.26	3920.51	-0.89394	Down	0.0476578	1	Sumo2	SMT3 suppressor of mif two 3 homolog 2 (yeast)	gi|410052158|ref|XP_003953231.1|/1.90085e-65/PREDICTED: small ubiquitin-related modifier 2 isoform 2 [Pan troglodytes]
272027	3726	841	1832.67	770.919	1810.18	1.23148	Up	0.047574	1	Tstd2	thiosulfate sulfurtransferase (rhodanese)-like domain containing 2	gi|148670435|gb|EDL02382.1|/0/cDNA sequence BC057893, isoform CRA_b [Mus musculus]
67149	2571	1.5	78.6667	1.31201	71.5335	5.76877	Up	0.0475465	1	Nkain1	Na+/K+ transporting ATPase interacting 1	gi|165377302|ref|NP_080274.2|/8.13519e-119/sodium/potassium-transporting ATPase subunit beta-1-interacting protein 1 precursor [Mus musculus]
215474	5676	36	209.333	32.0967	215.357	2.74623	Up	0.0474716	1	Sec22c	SEC22 vesicle trafficking protein homolog C (S. cerevisiae)	gi|257096012|ref|NP_848792.2|/8.29046e-173/vesicle-trafficking protein SEC22c [Mus musculus]
320051	9601	85	0.333333	69.4215	0.297669	-7.86553	Down	0.0474322	1	Exph5	exophilin 5	gi|257796249|ref|NP_789816.2|/0/exophilin-5 [Mus musculus]
52609	2893	362	80.3333	327.816	62.6464	-2.38758	Down	0.0474269	1	Cbx7	chromobox 7	gi|21450179|ref|NP_659060.1|/9.42178e-87/chromobox protein homolog 7 [Mus musculus]
382083	2555	826	1815	752.236	1704.43	1.18003	Up	0.0472022	1	Snx22	sorting nexin 22	gi|148694166|gb|EDL26113.1|/2.1998e-116/sorting nexin 22, isoform CRA_a [Mus musculus]
70681	2499	154	14.3333	142.639	13.708	-3.37927	Down	0.0471551	1	Fam175a	family with sequence similarity 175, member A	gi|568936205|ref|XP_006535280.1|/0/PREDICTED: BRCA1-A complex subunit Abraxas isoform X1 [Mus musculus]
109267	2728	78.5	1.33333	69.502	1.64482	-5.40105	Down	0.0470222	1	Srcrb4d	scavenger receptor cysteine rich family, 4 domains	gi|237858578|ref|NP_001153838.1|/0/scavenger receptor cysteine-rich domain-containing group B protein precursor [Mus musculus]
14066	1876	0	60.3333	0	50.0817	Inf	Up	0.0468409	1	F3	coagulation factor III	gi|170172540|ref|NP_034301.3|/2.4652e-167/tissue factor precursor [Mus musculus]
94191	4375	1302	510.667	1172.9	487.151	-1.26764	Down	0.0468181	1	Adarb2	adenosine deaminase, RNA-specific, B2	gi|575501565|ref|NP_001276459.1|/0/double-stranded RNA-specific editase B2 isoform 2 [Mus musculus]
227094	3377	84	0.666667	82.6864	0.595337	-7.1178	Down	0.0468089	1	Tmem194b	transmembrane protein 194B	gi|217416364|ref|NP_001136119.1|/0/transmembrane protein 194B precursor [Mus musculus]
26757	2646	313	62	278.582	52.7826	-2.39997	Down	0.0467859	1	Dpysl4	dihydropyrimidinase-like 4	gi|188219524|ref|NP_036123.3|/0/dihydropyrimidinase-related protein 4 [Mus musculus]
68982	1883	51	0	48.0852	0	#NAME?	Down	0.046635	1	1500015A07Rik	RIKEN cDNA 1500015A07 gene	-
19302	2002	66	305	59.293	271.909	2.19719	Up	0.0465683	1	Pex2	peroxisomal biogenesis factor 2	gi|148673269|gb|EDL05216.1|/0/peroxisomal membrane protein 3, isoform CRA_b [Mus musculus]
14678	2177	436.5	1067.33	403.612	1027.24	1.34773	Up	0.0462187	1	Gnai2	guanine nucleotide binding protein (G protein), alpha inhibiting 2	gi|472359423|ref|XP_004399328.1|/0/PREDICTED: guanine nucleotide-binding protein G(i) subunit alpha-2 isoform 1 [Odobenus rosmarus divergens]
227334	5049	2	88.3333	1.63345	75.2934	5.52653	Up	0.0460099	1	Usp40	ubiquitin specific peptidase 40	gi|84794623|ref|NP_001028463.1|/0/ubiquitin carboxyl-terminal hydrolase 40 isoform 2 [Mus musculus]
23853	2294	84	2.33333	81.2956	3.14335	-4.6928	Down	0.0459328	1	Def6	differentially expressed in FDCP 6	gi|255308871|ref|NP_081461.2|/0/differentially expressed in FDCP 6 [Mus musculus]
214158	1480	51.5	0	48.3198	0	#NAME?	Down	0.0457954	1	Trim38	tripartite motif-containing 38	gi|71480134|ref|NP_001025106.1|/0/tripartite motif-containing protein 38 [Mus musculus]
76491	1490	1.5	76.3333	1.31201	73.4798	5.8075	Up	0.0457809	1	Abhd14b	abhydrolase domain containing 14b	gi|148689194|gb|EDL21141.1|/1.28164e-120/abhydrolase domain containing 14b, isoform CRA_b [Mus musculus]
12122	1906	114	3.66667	110.404	2.82045	-5.29073	Down	0.0456745	1	Bid	BH3 interacting domain death agonist	gi|148667234|gb|EDK99650.1|/6.73064e-112/BH3 interacting domain death agonist, isoform CRA_a [Mus musculus]
70120	1587	405	98.3333	348.158	102.431	-1.76509	Down	0.045564	1	Yars2	tyrosyl-tRNA synthetase 2 (mitochondrial)	gi|148664996|gb|EDK97412.1|/0/tyrosyl-tRNA synthetase 2 (mitochondrial), isoform CRA_a [Mus musculus]
68617	7238	102	3.66667	91.2158	2.82045	-5.01529	Down	0.0455149	1	Soga2	microtubule crosslinking factor 1	gi|166235131|ref|NP_766551.3|/0/microtubule cross-linking factor 1 isoform 2 [Mus musculus]
106581	2751	721.5	1628.67	639.073	1525.69	1.25541	Up	0.0453738	1	Itfg3	integrin alpha FG-GAP repeat containing 3	gi|148690552|gb|EDL22499.1|/0/integrin alpha FG-GAP repeat containing 3, isoform CRA_b [Mus musculus]
19376	1376	150.5	13.3333	133.956	17.3565	-2.94821	Down	0.0453448	1	Rab34	RAB34, member RAS oncogene family	gi|74227833|dbj|BAE35734.1|/2.00843e-157/unnamed protein product [Mus musculus]
170718	1520	864	1891.67	790.921	1877.95	1.24755	Up	0.0451804	1	Idh3b	isocitrate dehydrogenase 3 (NAD+) beta	gi|18700024|ref|NP_570954.1|/0/isocitrate dehydrogenase 3, beta subunit [Mus musculus]
76263	930	6.5	107.667	5.3087	110.201	4.37563	Up	0.0449119	1	Gstk1	glutathione S-transferase kappa 1	gi|21313138|ref|NP_083831.1|/9.15701e-128/glutathione S-transferase kappa 1 [Mus musculus]
18081	1132	451	115.667	392.942	112.43	-1.80529	Down	0.0447541	1	Ninj1	ninjurin 1	gi|148709118|gb|EDL41064.1|/1.60276e-82/ninjurin 1, isoform CRA_c [Mus musculus]
66065	1365	54	0	48.2754	0	#NAME?	Down	0.0445113	1	Hsd17b14	hydroxysteroid (17-beta) dehydrogenase 14	gi|295054257|ref|NP_079606.3|/5.24749e-150/dehydrogenase/reductase (SDR family) member 10 [Mus musculus]
15108	938	147.5	11	126.899	10.5941	-3.58234	Down	0.0445024	1	Hsd17b10	hydroxysteroid (17-beta) dehydrogenase 10	gi|61888838|ref|NP_058043.3|/9.54121e-141/3-hydroxyacyl-CoA dehydrogenase type-2 [Mus musculus]
20287	515.76	28.5	199.667	25.6236	185.468	2.85563	Up	0.044471	1	Sct	secretin	gi|6755416|ref|NP_035458.1|/4.6988e-71/secretin isoform 2 preproprotein [Mus musculus]
76438	2802	0	53.6667	0	62.0869	Inf	Up	0.04444	1	Rftn1	raftlin lipid raft linker 1	gi|50510353|dbj|BAD32162.1|/0/mKIAA0084 protein [Mus musculus]
433801	1659	152	13	140.744	11.0316	-3.67336	Down	0.0443988	1	Gm13212	predicted gene 13212	gi|187608663|ref|NP_001120661.1|/0/uncharacterized protein LOC100041677 [Mus musculus]
68682	3471.07	20	215.667	17.0299	201.718	3.5662	Up	0.044351	1	Slc44a2	solute carrier family 44, member 2	gi|568960003|ref|XP_006510638.1|/0/PREDICTED: solute carrier family 44, member 2 isoform X1 [Mus musculus]
54673	5313.94	447	1106.33	390.283	1019.31	1.385	Up	0.0440687	1	Sh3glb1	SH3-domain GRB2-like B1 (endophilin)	gi|50510503|dbj|BAD32237.1|/0/mKIAA0491 protein [Mus musculus]
68475	864	152	494.333	135.529	490.16	1.85465	Up	0.0440528	1	Ssna1	Sjogren's syndrome nuclear autoantigen 1	gi|26382599|dbj|BAB22733.2|/1.35179e-74/unnamed protein product [Mus musculus]
77644	3340	277	49	251.44	43.551	-2.52944	Down	0.0439578	1	C330007P06Rik	RIKEN cDNA C330007P06 gene	gi|157818081|ref|NP_001101420.1|/6.65474e-124/uncharacterized protein LOC313433 [Rattus norvegicus]
12151	3594	738.5	243	656.608	253.802	-1.37133	Down	0.0434644	1	Bmi1	Bmi1 polycomb ring finger oncogene	gi|148676158|gb|EDL08105.1|/0/mCG9550, isoform CRA_b [Mus musculus]
16423	1928	0	89	0	74.1293	Inf	Up	0.0431695	1	Cd47	CD47 antigen (Rh-related antigen, integrin-associated signal transducer)	gi|6754382|ref|NP_034711.1|/0/leukocyte surface antigen CD47 precursor [Mus musculus]
195046	4806	1450	572.333	1298.64	549.79	-1.24005	Down	0.0431252	1	Nlrp1a	NLR family, pyrin domain containing 1A	gi|241666421|ref|NP_001004142.2|/0/NLR family, pyrin domain containing 1A [Mus musculus]
407823	7980	191	21	169.728	16.3461	-3.3762	Down	0.0431064	1	Baz2b	bromodomain adjacent to zinc finger domain, 2B	gi|62177117|ref|NP_001001182.2|/0/bromodomain adjacent to zinc finger domain, 2B [Mus musculus]
22223	1156	152.5	13.6667	141.935	15.755	-3.17134	Down	0.0427294	1	Uchl1	ubiquitin carboxy-terminal hydrolase L1	gi|148705826|gb|EDL37773.1|/2.78675e-130/ubiquitin carboxy-terminal hydrolase L1, isoform CRA_b [Mus musculus]
70900	3142	4892	2242	4454.71	2186.64	-1.02662	Down	0.042466	1	4921517D22Rik	RIKEN cDNA 4921517D22 gene	gi|148709339|gb|EDL41285.1|/8.03611e-164/RIKEN cDNA 4921517D22 [Mus musculus]
16772	9518	35.5	230	33.4268	200.158	2.58206	Up	0.0421904	1	Lama1	laminin, alpha 1	gi|117168301|ref|NP_032506.2|/0/laminin subunit alpha-1 precursor [Mus musculus]
29859	2446	95	3	89.1496	2.78913	-4.99834	Down	0.0421321	1	Sult4a1	sulfotransferase family 4A, member 1	gi|13928882|ref|NP_113829.1|/1.52763e-167/sulfotransferase 4A1 [Rattus norvegicus]
72716	1644	3	129.333	2.79786	129.037	5.52732	Up	0.0417528	1	2810047C21Rik1	RIKEN cDNA 2810047C21 gene 1	gi|18606034|gb|AAH23179.1|/2.76403e-114/CDNA sequence BC023179 [Mus musculus]
76100	743	51	0	50.3453	0	#NAME?	Down	0.0416309	1	5830454E08Rik	RIKEN cDNA 5830454E08 gene	gi|26383522|dbj|BAC25540.1|/5.5593e-65/unnamed protein product [Mus musculus]
319493	2970	41.5	392	39.4571	431.258	3.45019	Up	0.0415781	1	A430078G23Rik	RIKEN cDNA A430078G23 gene	gi|283837884|ref|NP_001028550.2|/0/uncharacterized protein LOC319493 [Mus musculus]
20525	2573	1052	374.667	927.949	316.198	-1.55322	Down	0.0415315	1	Slc2a1	solute carrier family 2 (facilitated glucose transporter), member 1	gi|147898512|ref|NP_001090573.1|/0/glucose transporter 14 [Xenopus laevis]
52163	1434	146	503.333	122.11	448.602	1.87725	Up	0.0414604	1	Camk1	calcium/calmodulin-dependent protein kinase I	gi|564348142|ref|XP_006237062.1|/0/PREDICTED: calcium/calmodulin-dependent protein kinase type 1 isoform X2 [Rattus norvegicus]
66264	856	4.5	119.333	4.37064	108.291	4.63093	Up	0.0414121	1	Ccdc28b	coiled coil domain containing 28B	gi|70887806|ref|NP_079731.2|/1.34636e-111/coiled-coil domain-containing protein 28B [Mus musculus]
72391	773	3.5	115.333	2.85853	93.2137	5.0272	Up	0.0411749	1	Cdkn3	cyclin-dependent kinase inhibitor 3	gi|148688772|gb|EDL20719.1|/3.14238e-138/mCG4635, isoform CRA_c [Mus musculus]
58200	1295	66.5	0.333333	57.876	0.297669	-7.60311	Down	0.0409849	1	Ppp1r1a	protein phosphatase 1, regulatory (inhibitor) subunit 1A	gi|10946734|ref|NP_067366.1|/3.21324e-93/protein phosphatase 1 regulatory subunit 1A [Mus musculus]
17122	1194	0	50.6667	0	55.541	Inf	Up	0.0406722	1	Mxd4	Max dimerization protein 4	gi|564384520|ref|XP_006251390.1|/4.18194e-137/PREDICTED: max dimerization protein 4 isoform X1 [Rattus norvegicus]
279561	10259	58.5	0	49.0822	0	#NAME?	Down	0.0405237	1	Wnk3	WNK lysine deficient protein kinase 3	gi|410991925|ref|NP_001258608.1|/0/serine/threonine-protein kinase WNK3 isoform 2 [Mus musculus]
234023	1731	3333	1469.67	3065.31	1418.96	-1.1112	Down	0.0402459	1	Arglu1	arginine and glutamate rich 1	gi|68163364|ref|NP_001020143.1|/2.09783e-141/arginine and glutamate-rich protein 1 [Rattus norvegicus]
14248	4068.04	182	592.667	161.508	540.539	1.74279	Up	0.0402052	1	Flii	flightless I homolog (Drosophila)	gi|568971584|ref|XP_006532253.1|/0/PREDICTED: protein flightless-1 homolog isoform X1 [Mus musculus]
269941	4176	52.5	0	50.7011	0	#NAME?	Down	0.0401009	1	Chsy1	chondroitin sulfate synthase 1	gi|37360174|dbj|BAC98065.1|/0/mKIAA0990 protein [Mus musculus]
209630	5836	52.5	0	52.005	0	#NAME?	Down	0.0401005	1	Frmd4a	FERM domain containing 4A	gi|295389922|ref|NP_766063.3|/0/FERM domain-containing protein 4A isoform 1 [Mus musculus]
110911	8185.24	736.5	236.667	685.92	224.961	-1.60836	Down	0.0399139	1	Cds2	CDP-diacylglycerol synthase (phosphatidate cytidylyltransferase) 2	gi|597517957|ref|NP_001277968.1|/0/phosphatidate cytidylyltransferase 2 isoform b [Mus musculus]
70237	2833	59.5	0	49.2904	0	#NAME?	Down	0.0396414	1	Bhlhb9	basic helix-loop-helix domain containing, class B9	gi|148691893|gb|EDL23840.1|/0/mCG114181, isoform CRA_a [Mus musculus]
66371	1790	723	227.333	625.869	228.27	-1.45512	Down	0.0395673	1	Chmp4c	charged multivesicular body protein 4C	gi|148673213|gb|EDL05160.1|/8.93119e-135/RIKEN cDNA 2310010I16 [Mus musculus]
237009	773	0	49.6667	0	56.4632	Inf	Up	0.0395432	1	Ube2dnl1	ubiquitin-conjugating enzyme E2D N-terminal like 1	gi|448261622|ref|NP_001263325.1|/1.48015e-87/ubiquitin-conjugating enzyme E2D N-terminal like 1 [Mus musculus]
408062	2300	68.5	0.666667	66.2895	0.554073	-6.90256	Down	0.039472	1	Zfp873	zinc finger protein 873	gi|110665709|ref|NP_001019797.2|/0/zinc finger protein 873 [Mus musculus]
22786	1925	54	0	53.4908	0	#NAME?	Down	0.0393585	1	Zp1	zona pellucida glycoprotein 1	gi|124249092|ref|NP_033606.2|/0/zona pellucida sperm-binding protein 1 precursor [Mus musculus]
80287	2360	79	1	69.5627	0.893006	-6.2835	Down	0.0392922	1	Apobec3	apolipoprotein B mRNA editing enzyme, catalytic polypeptide 3	gi|238018108|ref|NP_001153887.1|/0/DNA dC->dU-editing enzyme APOBEC-3 isoform 1 [Mus musculus]
216810	4940	33.5	233	28.8379	251.932	3.127	Up	0.0392014	1	Tom1l2	target of myb1-like 2 (chicken)	gi|625251461|ref|XP_007617048.1|/0/PREDICTED: TOM1-like protein 2 isoform X6 [Cricetulus griseus]
13198	840	13.5	156.333	11.7212	137.987	3.55735	Up	0.0390855	1	Ddit3	DNA-damage inducible transcript 3	gi|148692548|gb|EDL24495.1|/1.49682e-108/DNA-damage inducible transcript 3, isoform CRA_b [Mus musculus]
13875	3503	113	432	102.634	384.529	1.90559	Up	0.0390402	1	Erf	Ets2 repressor factor	gi|31418693|gb|AAH53045.1|/0/Erf protein, partial [Mus musculus]
26914	1967.46	1821.5	3795	1672.29	3749.81	1.165	Up	0.0389242	1	H2afy	H2A histone family, member Y	gi|41152517|ref|NP_036145.1|/0/core histone macro-H2A.1 isoform 1 [Mus musculus]
56805	4948	53.5	0	51.0832	0	#NAME?	Down	0.0388352	1	Zbtb33	zinc finger and BTB domain containing 33	gi|148697061|gb|EDL29008.1|/0/zinc finger and BTB domain containing 33, isoform CRA_b [Mus musculus]
110958	2051	55.5	0	54.9767	0	#NAME?	Down	0.0386496	1	M1ap	meiosis 1 associated protein	gi|188035879|ref|NP_149070.2|/0/meiosis 1 arrest protein [Mus musculus]
18591	2956	56.5	0	55.9672	0	#NAME?	Down	0.0381942	1	Pdgfb	platelet derived growth factor, B polypeptide	gi|40538817|ref|NP_035187.2|/2.26846e-136/platelet-derived growth factor subunit B precursor [Mus musculus]
68618	1057	113	4.66667	101.069	5.37841	-4.23202	Down	0.0380302	1	1110012L19Rik	RIKEN cDNA 1110012L19 gene	gi|21312070|ref|NP_081063.1|/2.15482e-86/uncharacterized protein CXorf40 homolog [Mus musculus]
16400	4870	31.5	214	26.0745	206.299	2.98403	Up	0.0378036	1	Itga3	integrin alpha 3	gi|7305189|ref|NP_038593.1|/0/integrin alpha-3 precursor [Mus musculus]
215418	2890	317.5	874.333	280.78	797.332	1.50574	Up	0.0376669	1	Csrnp1	cysteine-serine-rich nuclear protein 1	gi|568963670|ref|XP_006512099.1|/0/PREDICTED: cysteine/serine-rich nuclear protein 1 isoform X2 [Mus musculus]
237749	1620	80	456.333	72.9002	441.243	2.59758	Up	0.0374875	1	Gm4926	T-cell immunoglobulin and mucin domain containing 2 pseudogene	gi|148701859|gb|EDL33806.1|/7.16045e-88/mCG1037731 [Mus musculus]
14870	744	574	163	516.52	169.068	-1.61122	Down	0.0374805	1	Gstp1	glutathione S-transferase, pi 1	gi|10092608|ref|NP_038569.1|/3.00136e-119/glutathione S-transferase P 1 [Mus musculus]
19035	979	1418	3044	1304.84	2820.07	1.11186	Up	0.0374505	1	Ppib	peptidylprolyl isomerase B	gi|71774133|ref|NP_035279.2|/7.6775e-120/peptidyl-prolyl cis-trans isomerase B precursor [Mus musculus]
13521	3863	204	23.3333	181.475	22.0901	-3.0383	Down	0.0370786	1	Slc26a2	solute carrier family 26 (sulfate transporter), member 2	gi|6681233|ref|NP_031911.1|/0/sulfate transporter [Mus musculus]
16181	2433.36	5	173	4.60516	156.081	5.0829	Up	0.0370257	1	Il1rn	interleukin 1 receptor antagonist	gi|89257344|ref|NP_001034790.1|/2.1411e-100/interleukin-1 receptor antagonist protein isoform 2 precursor [Mus musculus]
66449	552	3496.5	1520	3099.75	1404.86	-1.14173	Down	0.0368217	1	Pam16	presequence translocase-asssociated motor 16 homolog (S. cerevisiae)	gi|13385012|ref|NP_079847.1|/1.84124e-61/mitochondrial import inner membrane translocase subunit TIM16 [Mus musculus]
21975	3740	6	279.333	5.16111	238.649	5.53107	Up	0.0367892	1	Top3a	topoisomerase (DNA) III alpha	gi|6678403|ref|NP_033436.1|/0/DNA topoisomerase 3-alpha [Mus musculus]
12751	3494	619	1480.67	547.362	1418.87	1.37418	Up	0.0365313	1	Tpp1	tripeptidyl peptidase I	gi|6753448|ref|NP_034036.1|/0/tripeptidyl-peptidase 1 precursor [Mus musculus]
67574	2036.71	8108.5	3722.33	7223.04	3457.37	-1.06293	Down	0.036463	1	Alg13	asparagine-linked glycosylation 13	gi|298286786|sp|Q9D8C3.2|ALG13_MOUSE/0/RecName: Full=Putative bifunctional UDP-N-acetylglucosamine transferase and deubiquitinase ALG13; AltName: Full=Asparagine-linked glycosylation 13 homolog; AltName: Full=Glycosyltransferase 28 domain-containing protein 1; AltName: Full=UDP-N-acetylglucosamine transferase subunit ALG13 homolog [Mus musculus]
55943	4123	103.5	3.33333	94.0055	4.14648	-4.50279	Down	0.0355518	1	Stx8	syntaxin 8	gi|568974865|ref|XP_006533820.1|/4.17112e-131/PREDICTED: syntaxin-8 isoform X1 [Mus musculus]
106877	3403	116.5	5.66667	110.273	7.63386	-3.85252	Down	0.035548	1	Afap1l1	actin filament associated protein 1-like 1	gi|31982370|ref|NP_849259.2|/0/actin filament-associated protein 1-like 1 [Mus musculus]
69724	2044	251.5	39	228.006	47.1443	-2.27392	Down	0.0352885	1	Rnaseh2a	ribonuclease H2, large subunit	gi|58037175|ref|NP_081463.1|/7.44146e-173/ribonuclease H2 subunit A [Mus musculus]
23993	1745	23.5	614.667	23.1915	564.289	4.60477	Up	0.0352851	1	Klk7	kallikrein related-peptidase 7 (chymotryptic, stratum corneum)	gi|18777665|ref|NP_036002.1|/1.98159e-147/kallikrein-7 precursor [Mus musculus]
52065	6408	64	0	63.3965	0	#NAME?	Down	0.0351566	1	Mfhas1	malignant fibrous histiocytoma amplified sequence 1	gi|124486881|ref|NP_001074748.1|/0/malignant fibrous histiocytoma-amplified sequence 1 homolog [Mus musculus]
100043387	1621	5.5	104	4.75275	114.135	4.58584	Up	0.035132	1	Gm14305	predicted gene 14305	gi|123858410|emb|CAM27978.1|/0/novel KRAB box and zinc finger, C2H2 type domain containing protein [Mus musculus]
100040294	481	61.5	0	51.2716	0	#NAME?	Down	0.0349625	1	Gm2694	predicted gene 2694	-
64707	4136	182.5	17.3333	167.132	14.0758	-3.5697	Down	0.0348557	1	Suv39h2	suppressor of variegation 3-9 homolog 2 (Drosophila)	gi|31543790|ref|NP_073561.2|/0/histone-lysine N-methyltransferase SUV39H2 [Mus musculus]
218454	4348	124.5	5.66667	106.811	7.63386	-3.8065	Down	0.0348231	1	Lhfpl2	lipoma HMGIC fusion partner-like 2	gi|27369844|ref|NP_766177.1|/3.99475e-124/lipoma HMGIC fusion partner-like 2 protein [Mus musculus]
19289	3146	0	66.6667	0	54.3757	Inf	Up	0.0348176	1	Igdcc3	immunoglobulin superfamily, DCC subclass, member 3	gi|6679571|ref|NP_033014.1|/0/immunoglobulin superfamily DCC subclass member 3 [Mus musculus]
68385	1375.56	333	67	303.435	79.3608	-1.93489	Down	0.0348028	1	Tlcd1	TLC domain containing 1	gi|601983960|ref|NP_001278165.1|/9.86276e-130/TLC domain-containing protein 1 isoform c [Mus musculus]
237107	4844	766	235.667	698.974	193.826	-1.85047	Down	0.0347386	1	Gnl3l	guanine nucleotide binding protein-like 3 (nucleolar)-like	gi|564398836|ref|XP_006256842.1|/0/PREDICTED: guanine nucleotide binding protein-like 3 (nucleolar)-like isoform X1 [Rattus norvegicus]
15006	2044	62	0	51.3322	0	#NAME?	Down	0.0346592	1	H2-Q1	histocompatibility 2, Q region locus 1	gi|160333390|ref|NP_034520.2|/0/histocompatibility 2, Q region locus 1 precursor [Mus musculus]
233532	11129	342	65.3333	312.003	54.066	-2.52877	Down	0.0346399	1	Rsf1	remodeling and spacing factor 1	gi|124486905|ref|NP_001074736.1|/0/remodeling and spacing factor 1 [Mus musculus]
66154	969	936	2121.33	843.206	2077.52	1.30091	Up	0.0345755	1	Tmem14c	transmembrane protein 14C	gi|13384766|ref|NP_079663.1|/2.81124e-58/transmembrane protein 14C [Mus musculus]
74437	1931	65.5	0	53.4954	0	#NAME?	Down	0.0345274	1	4933402E13Rik	RIKEN cDNA 4933402E13 gene	gi|317008601|ref|NP_001186925.1|/0/melanoma-associated antigen 11-like [Mus musculus]
56454	3521	24.5	205.667	20.1836	179.17	3.15008	Up	0.0344208	1	Aldh18a1	aldehyde dehydrogenase 18 family, member A1	gi|255958292|ref|NP_062672.2|/0/delta-1-pyrroline-5-carboxylate synthase isoform 1 [Mus musculus]
66805	1971	54.5	376.333	49.1184	355.158	2.85412	Up	0.0344107	1	Tspan1	tetraspanin 1	gi|19526840|ref|NP_598442.1|/5.91185e-135/tetraspanin-1 [Mus musculus]
69368	4566	310	978.333	269.613	912.608	1.75911	Up	0.0342733	1	Wdfy1	WD repeat and FYVE domain containing 1	gi|60360402|dbj|BAD90445.1|/0/mKIAA1435 protein [Mus musculus]
116891	3665.03	312	872	272.637	826.313	1.59971	Up	0.0341769	1	Derl2	Der1-like domain family, member 2	gi|537145381|gb|ERE69314.1|/3.3724e-130/putative ATP-dependent RNA helicase DHX35-like isoform 2 [Cricetulus griseus]
102866	3132	160.5	12.3333	146.817	10.5327	-3.80107	Down	0.0340044	1	Pls3	plastin 3 (T-isoform)	gi|569009535|ref|XP_006527798.1|/0/PREDICTED: plastin-3 isoform X5 [Mus musculus]
269378	2560	967	314.333	861.049	348.79	-1.30374	Down	0.0339018	1	Ahcy	S-adenosylhomocysteine hydrolase	gi|148674161|gb|EDL06108.1|/0/mCG21063, isoform CRA_b [Mus musculus]
109218	1148	74.5	329	66.0613	347.325	2.39441	Up	0.0335603	1	Tmem139	transmembrane protein 139	gi|148352318|ref|NP_780617.2|/1.85074e-118/transmembrane protein 139 [Mus musculus]
244058	3586	7	150.667	6.67322	154.396	4.53211	Up	0.0334476	1	Rgma	repulsive guidance molecule family member A	gi|164663868|ref|NP_808408.2|/0/repulsive guidance molecule A precursor [Mus musculus]
67771	1897	1339	2938	1191.73	2839.22	1.25244	Up	0.0332621	1	Arpc5	actin related protein 2/3 complex, subunit 5	gi|528753875|gb|EPY73534.1|/5.60773e-84/actin-related protein 2/3 complex subunit 5 [Camelus ferus]
99738	3013	62.5	0	61.8237	0	#NAME?	Down	0.0331663	1	Kcnc4	potassium voltage gated channel, Shaw-related subfamily, member 4	gi|22122333|ref|NP_666034.1|/0/potassium voltage-gated channel subfamily C member 4 [Mus musculus]
69193	1031	63.5	0	62.8143	0	#NAME?	Down	0.0328479	1	2410007B07Rik	RIKEN cDNA 2410007B07 gene	gi|148683526|gb|EDL15473.1|/9.96874e-65/mCG145237 [Mus musculus]
252830	1336	100	2.66667	90.3647	3.5924	-4.65274	Down	0.0327317	1	Obox6	oocyte specific homeobox 6	gi|124517672|ref|NP_663756.2|/0/oocyte specific homeobox 6 [Mus musculus]
19212	3621	71	0	57.9873	0	#NAME?	Down	0.0327307	1	Pter	phosphotriesterase related	gi|148676097|gb|EDL08044.1|/0/phosphotriesterase related, isoform CRA_a [Mus musculus]
30947	3159	11.5	138	10.87	146.604	3.7535	Up	0.0326974	1	Adat1	adenosine deaminase, tRNA-specific 1	gi|7304859|ref|NP_038953.1|/0/tRNA-specific adenosine deaminase 1 [Mus musculus]
12934	4451	107.5	3.33333	97.1855	2.97669	-5.02896	Down	0.032655	1	Dpysl2	dihydropyrimidinase-like 2	gi|40254595|ref|NP_034085.2|/0/dihydropyrimidinase-related protein 2 [Mus musculus]
210417	6283	56.5	0	53.7942	0	#NAME?	Down	0.0326083	1	Thsd7b	thrombospondin, type I, domain containing 7B	gi|40254219|ref|NP_766073.2|/0/thrombospondin type-1 domain-containing protein 7B precursor [Mus musculus]
75415	4959	136	8.33333	130.198	11.2263	-3.53575	Down	0.0324599	1	Arhgap12	Rho GTPase activating protein 12	gi|148691091|gb|EDL23038.1|/0/Rho GTPase activating protein 12, isoform CRA_c [Mus musculus]
100041677	2729	1099.5	380.667	1003.43	338.271	-1.56868	Down	0.0324289	1	Gm13157	predicted gene 13157	gi|187608663|ref|NP_001120661.1|/0/uncharacterized protein LOC100041677 [Mus musculus]
240185	6748	60	0	53.0888	0	#NAME?	Down	0.0323786	1	9430020K01Rik	RIKEN cDNA 9430020K01 gene	gi|126506316|ref|NP_001075432.1|/0/junctional protein associated with coronary artery disease [Mus musculus]
12840	2746	68	0.333333	62.7518	0.44905	-7.12664	Down	0.0321932	1	Col9a2	collagen, type IX, alpha 2	gi|227116289|ref|NP_031767.2|/0/collagen alpha-2(IX) chain precursor [Mus musculus]
75475	3970	144	586	119.694	541.422	2.1774	Up	0.0320661	1	Oplah	5-oxoprolinase (ATP-hydrolysing)	gi|568993566|ref|XP_006521571.1|/0/PREDICTED: 5-oxoprolinase isoform X2 [Mus musculus]
12487	4317	66.5	0.333333	63.526	0.297669	-7.7375	Down	0.0320348	1	Cd28	CD28 antigen	gi|161484597|ref|NP_031668.3|/2.10187e-125/T-cell-specific surface glycoprotein CD28 precursor [Mus musculus]
71805	2928	412.5	91	381.316	84.9696	-2.16597	Down	0.0319998	1	Nup93	nucleoporin 93	gi|148679173|gb|EDL11120.1|/0/nucleoporin 93, isoform CRA_a [Mus musculus]
67313	3013	94	402.333	88.5936	359.508	2.02075	Up	0.0316934	1	5730559C18Rik	RIKEN cDNA 5730559C18 gene	gi|340745321|ref|NP_083148.3|/0/uncharacterized protein C1orf106 homolog [Mus musculus]
63913	3956	238.5	728.667	207.045	683.49	1.72298	Up	0.0315003	1	Fam129a	family with sequence similarity 129, member A	gi|241982745|ref|NP_071301.2|/0/protein Niban [Mus musculus]
268721	5992	11	153.667	9.76627	134.643	3.78519	Up	0.0314567	1	Zswim8	zinc finger SWIM-type containing 8	gi|355390255|ref|NP_001239011.1|/0/zinc finger SWIM domain-containing protein 8 isoform 3 [Mus musculus]
218613	5277	1950	766.667	1777.76	715.813	-1.3124	Down	0.0312404	1	Mier3	mesoderm induction early response 1, family member 3	gi|156231044|ref|NP_766181.2|/0/mesoderm induction early response protein 3 [Mus musculus]
108735	5526	123.5	464.667	111.47	455.802	2.03175	Up	0.0306504	1	Sft2d2	SFT2 domain containing 2	gi|21704008|ref|NP_663487.1|/5.22765e-84/vesicle transport protein SFT2B [Mus musculus]
50722	903	278	1300.67	238.349	1141.19	2.25939	Up	0.0305848	1	Dkkl1	dickkopf-like 1	gi|31980691|ref|NP_056604.2|/2.44777e-130/dickkopf-like protein 1 precursor [Mus musculus]
16500	11153	60	0	54.3057	0	#NAME?	Down	0.0304243	1	Kcnb1	potassium voltage gated channel, Shab-related subfamily, member 1	gi|31560819|ref|NP_032446.2|/0/potassium voltage-gated channel subfamily B member 1 [Mus musculus]
77744	2293	136.5	7.66667	128.259	7.47973	-4.09993	Down	0.0303836	1	Bora	bora, aurora kinase A activator	gi|148668129|gb|EDL00459.1|/0/RIKEN cDNA 6720463M24, isoform CRA_d [Mus musculus]
22174	4005	100.5	558	88.7738	489.403	2.46282	Up	0.0300703	1	Tyro3	TYRO3 protein tyrosine kinase 3	gi|68989243|ref|NP_062265.2|/0/tyrosine-protein kinase receptor TYRO3 isoform A precursor [Mus musculus]
66734	1026.44	2075.5	821.333	1886.43	809.753	-1.2201	Down	0.0299345	1	Map1lc3a	microtubule-associated protein 1 light chain 3 alpha	gi|148674169|gb|EDL06116.1|/1.14792e-87/microtubule-associated protein 1 light chain 3 alpha [Mus musculus]
14281	2107	0	83.6667	0	96.3367	Inf	Up	0.0299164	1	Fos	FBJ osteosarcoma oncogene	gi|6753894|ref|NP_034364.1|/0/proto-oncogene c-Fos [Mus musculus]
380836	2161	64.5	327	55.1125	303.83	2.46281	Up	0.0297504	1	Mrs2	MRS2 magnesium homeostasis factor homolog (S. cerevisiae)	gi|511094010|ref|NP_001013407.2|/0/magnesium transporter MRS2 homolog, mitochondrial precursor [Mus musculus]
22158	3401	132	6	117.543	5.31701	-4.46643	Down	0.0295356	1	Tulp3	tubby-like protein 3	gi|6755905|ref|NP_035787.1|/0/tubby-related protein 3 [Mus musculus]
217331	3724	331	36	313.623	32.8792	-3.25379	Down	0.0295306	1	Unk	unkempt homolog (Drosophila)	gi|148702600|gb|EDL34547.1|/0/zinc finger CCCH type containing 5, isoform CRA_b [Mus musculus]
76809	7001	683.5	190.333	597.954	165.711	-1.85137	Down	0.0292763	1	Bri3bp	Bri3 binding protein	gi|148687609|gb|EDL19556.1|/2.51532e-139/Bri3 binding protein, isoform CRA_a [Mus musculus]
78977	1851	109	2.66667	91.3698	3.13826	-4.86368	Down	0.0292346	1	Popdc3	popeye domain containing 3	gi|148673090|gb|EDL05037.1|/0/popeye domain containing 3, isoform CRA_a [Mus musculus]
209378	7942	3.5	128.667	2.85853	115.425	5.33554	Up	0.0290872	1	Itih5	inter-alpha (globulin) inhibitor H5	gi|27369644|ref|NP_766059.1|/0/inter-alpha-trypsin inhibitor heavy chain H5 precursor [Mus musculus]
235534	2954	61	0	55.0355	0	#NAME?	Down	0.028961	1	Acpl2	2-phosphoxylose phosphatase 1	gi|23510309|ref|NP_700469.1|/0/acid phosphatase-like protein 2 precursor [Mus musculus]
15018	1134	62	0	54.8961	0	#NAME?	Down	0.0288225	1	H2-Q7	histocompatibility 2, Q region locus 7	gi|310616737|ref|NP_001185490.1|/3.20564e-123/H-2 class I histocompatibility antigen, Q7 alpha chain isoform 3 precursor [Mus musculus]
77632	2460	292	32.3333	276.643	35.7007	-2.954	Down	0.0283489	1	Pramef12	PRAME family member 12	gi|21313388|ref|NP_084224.1|/0/PRAME family member 12 [Mus musculus]
76192	1967	138.5	513.333	120.07	486.406	2.01829	Up	0.0283266	1	Abhd12	abhydrolase domain containing 12	gi|12805339|gb|AAH02138.1|/0/Abhd12 protein, partial [Mus musculus]
20832	730.78	4921	2116	4314.81	2020.09	-1.09488	Down	0.0282204	1	Ssr4	signal sequence receptor, delta	gi|6678145|ref|NP_033305.1|/3.31175e-93/translocon-associated protein subunit delta isoform 2 precursor [Mus musculus]
71973	1956	2365.5	944.667	2101.81	958.712	-1.13246	Down	0.0281142	1	Rbpms2	RNA binding protein with multiple splicing 2	gi|31980694|ref|NP_082306.2|/1.35323e-115/RNA-binding protein with multiple splicing 2 [Mus musculus]
13202	609	139.5	517.667	117.758	488.813	2.05346	Up	0.028093	1	Ddt	D-dopachrome tautomerase	gi|6753618|ref|NP_034157.1|/2.64975e-60/D-dopachrome decarboxylase [Mus musculus]
108816	4551	879	3984	814.037	4091.33	2.3294	Up	0.0279458	1	4933409K07Rik	RIKEN cDNA 4933409K07 gene	gi|49117662|gb|AAH72647.1|/0/RIKEN cDNA 4933409K07 gene [Mus musculus]
73671	2060	71	0.333333	65.4628	0.256404	-7.99611	Down	0.0279231	1	Sult6b1	sulfotransferase family, cytosolic, 6B, member 1	gi|254692894|ref|NP_001157097.1|/1.91001e-176/sulfotransferase 6B1 [Mus musculus]
69638	1264	82	1	78.1845	0.893006	-6.45207	Down	0.0276802	1	Enho	energy homeostasis associated	gi|26341256|dbj|BAC34290.1|/5.1263e-88/unnamed protein product [Mus musculus]
22381	1018	59	527.333	48.3605	485.921	3.32882	Up	0.0273479	1	Wbp5	WW domain binding protein 5	gi|397497910|ref|XP_003819745.1|/2.85047e-56/PREDICTED: uncharacterized protein LOC100987563 [Pan paniscus]
628709	1920	412.5	86	375.84	82.3862	-2.18964	Down	0.0273322	1	Gm10324	predicted gene 10324	gi|295389583|ref|NP_001171303.1|/0/zinc finger protein family member [Mus musculus]
12763	9264	1758	663.333	1599.82	635.539	-1.33186	Down	0.0272816	1	Cmah	cytidine monophospho-N-acetylneuraminic acid hydroxylase	gi|148700555|gb|EDL32502.1|/0/cytidine monophospho-N-acetylneuraminic acid hydroxylase, isoform CRA_c [Mus musculus]
11745	1619	99	415.667	84.941	408.482	2.26574	Up	0.0272178	1	Anxa3	annexin A3	gi|160707925|ref|NP_038498.2|/0/annexin A3 [Mus musculus]
69582	4178	54	294	45.0592	295.816	2.7148	Up	0.0270574	1	Plekhm2	pleckstrin homology domain containing, family M (with RUN domain) member 2	gi|28972429|dbj|BAC65668.1|/0/mKIAA0842 protein [Mus musculus]
71889	3884	236	734.333	208.132	725.528	1.80153	Up	0.0268853	1	Epn3	epsin 3	gi|148683978|gb|EDL15925.1|/0/epsin 3, isoform CRA_b [Mus musculus]
20401	1913	43.5	275.333	38.9175	249.458	2.68031	Up	0.026845	1	Sh3bp1	SH3-domain binding protein 1	gi|85838509|ref|NP_033190.2|/0/SH3 domain-binding protein 1 [Mus musculus]
20393	2415	2278	4953	2058.42	4705.81	1.1929	Up	0.0266861	1	Sgk1	serum/glucocorticoid regulated kinase 1	gi|6755490|ref|NP_035491.1|/0/serine/threonine-protein kinase Sgk1 isoform e [Mus musculus]
269254	10970	1165.5	393.333	1039.6	358.117	-1.53752	Down	0.0266735	1	Setx	senataxin	gi|113722131|ref|NP_932150.2|/0/probable helicase senataxin [Mus musculus]
20266	1568	166	11	148.267	9.08031	-4.02931	Down	0.0264568	1	Scn1b	sodium channel, voltage-gated, type I, beta	gi|148692003|gb|EDL23950.1|/1.1099e-170/sodium channel, voltage-gated, type I, beta, isoform CRA_a [Mus musculus]
14620	1601	864	2073.67	768.408	1924.46	1.32451	Up	0.0264339	1	Gjb3	gap junction protein, beta 3	gi|6680013|ref|NP_032152.1|/3.24725e-159/gap junction beta-3 protein [Mus musculus]
13641	3258	135	6.33333	123.818	6.02756	-4.3605	Down	0.0263872	1	Efnb1	ephrin B1	gi|6753726|ref|NP_034240.1|/0/ephrin-B1 precursor [Mus musculus]
54630	2410	490	110	426.532	100.214	-2.08956	Down	0.0261975	1	Prickle3	prickle homolog 3 (Drosophila)	gi|23270998|gb|AAH23671.1|/0/Prickle3 protein [Mus musculus]
107587	1710	424	49.3333	360.111	45.4882	-2.98488	Down	0.0261093	1	Osr2	odd-skipped related 2	gi|148676891|gb|EDL08838.1|/2.67067e-173/odd-skipped related 2 (Drosophila), isoform CRA_a [Mus musculus]
270627	8033	555.5	135.667	488.546	125.89	-1.95633	Down	0.025973	1	Taf1	TAF1 RNA polymerase II, TATA box binding protein (TBP)-associated factor	gi|595582247|ref|NP_001277658.1|/0/transcription initiation factor TFIID subunit 1 [Mus musculus]
75560	10690	509	121.667	474.559	116.483	-2.02647	Down	0.0259445	1	Ep400	E1A binding protein p400	gi|153945880|ref|NP_083613.2|/0/E1A-binding protein p400 isoform 1 [Mus musculus]
50790	4987.08	101.5	0	82.8974	0	#NAME?	Down	0.0257959	1	Acsl4	acyl-CoA synthetase long-chain family member 4	gi|148682802|gb|EDL14749.1|/0/acyl-CoA synthetase long-chain family member 4, isoform CRA_b [Mus musculus]
56546	2470	27.5	255.333	25.4153	238.381	3.2295	Up	0.0257761	1	Sec1	secretory blood group 1	gi|409191586|ref|NP_001258507.1|/0/galactoside 2-alpha-L-fucosyltransferase 3 [Mus musculus]
69608	3881	133.5	0.666667	130.85	0.554073	-7.88363	Down	0.025691	1	Sec24d	Sec24 related gene family, member D (S. cerevisiae)	gi|46560565|ref|NP_081411.2|/0/SEC24 related gene family, member D [Mus musculus]
17777	4075.8	0	62.3333	0	61.6255	Inf	Up	0.0255525	1	Mttp	microsomal triglyceride transfer protein	gi|254540223|ref|NP_032668.2|/0/microsomal triglyceride transfer protein large subunit isoform 2 precursor [Mus musculus]
12970	708	64	0	56.9642	0	#NAME?	Down	0.025319	1	Crygs	crystallin, gamma S	gi|6753532|ref|NP_034097.1|/3.80894e-105/beta-crystallin S [Mus musculus]
29876	4065	2595.5	5639.67	2341.81	5515.22	1.23579	Up	0.0252102	1	Clic4	chloride intracellular channel 4 (mitochondrial)	gi|635110599|ref|XP_007978188.1|/4.99647e-145/PREDICTED: chloride intracellular channel protein 4 [Chlorocebus sabaeus]
14725	15467	4092.5	1702	3678.92	1593	-1.20753	Down	0.0248089	1	Lrp2	low density lipoprotein receptor-related protein 2	gi|124487372|ref|NP_001074557.1|/0/low-density lipoprotein receptor-related protein 2 precursor [Mus musculus]
70788	3020	109	0	107.972	0	#NAME?	Down	0.024616	1	Klhl30	kelch-like 30	gi|58037217|ref|NP_081827.1|/0/kelch-like protein 30 [Mus musculus]
209212	2647	26	412.667	24.451	369.127	3.91615	Up	0.024496	1	Osgin2	oxidative stress induced growth inhibitor family member 2	gi|227496929|ref|NP_666062.3|/0/oxidative stress induced growth inhibitor family member 2 [Mus musculus]
16543	3435	15.5	187.333	12.6592	160.36	3.66305	Up	0.0241942	1	Mdfic	MyoD family inhibitor domain containing	gi|74192518|dbj|BAE43047.1|/0/unnamed protein product [Mus musculus]
22003	1619.64	1299	2998	1161.32	2908.82	1.32467	Up	0.0241671	1	Tpm1	tropomyosin 1, alpha	gi|78000203|ref|NP_001029247.1|/3.5312e-128/tropomyosin alpha-1 chain isoform i [Rattus norvegicus]
73124	4467	61	0	58.6863	0	#NAME?	Down	0.0240789	1	Golim4	golgi integral membrane protein 4	gi|597517893|ref|NP_001277998.1|/0/Golgi integral membrane protein 4 isoform 1 [Mus musculus]
69219	3747	1713	3853.33	1570.98	3827.15	1.2846	Up	0.0239876	1	Ddah1	dimethylarginine dimethylaminohydrolase 1	gi|38371755|ref|NP_081269.1|/5.53966e-159/N(G),N(G)-dimethylarginine dimethylaminohydrolase 1 [Mus musculus]
114249	4337	62	0	58.5469	0	#NAME?	Down	0.0239422	1	Npnt	nephronectin	gi|74182577|dbj|BAE34649.1|/0/unnamed protein product [Mus musculus]
11806	988	347	1291.67	312.175	1241.42	1.99157	Up	0.0239015	1	Apoa1	apolipoprotein A-I	gi|160333304|ref|NP_033822.2|/1.50808e-147/apolipoprotein A-I preproprotein [Mus musculus]
80297	4724	93	1.33333	84.2999	1.60356	-5.71619	Down	0.0238764	1	Sptbn4	spectrin beta, non-erythrocytic 4	gi|568946723|ref|XP_006540500.1|/0/PREDICTED: spectrin beta 4 isoform X2 [Mus musculus]
14998	1658	68	0	57.2756	0	#NAME?	Down	0.0237931	1	H2-DMa	histocompatibility 2, class II, locus DMa	gi|148539979|ref|NP_034516.3|/2.49508e-152/class II histocompatibility antigen, M alpha chain precursor [Mus musculus]
69737	4562	132	5.66667	123.801	5.25325	-4.55867	Down	0.0237571	1	Ttl	tubulin tyrosine ligase	gi|28076929|ref|NP_081468.1|/0/tubulin--tyrosine ligase [Mus musculus]
368204	1950	579	1506	505.218	1414.83	1.48565	Up	0.0236695	1	Khdc1a	KH domain containing 1A	gi|154090983|ref|NP_899145.2|/4.07725e-96/KH homology domain-containing protein 1A [Mus musculus]
380669	5420	61	0	59.034	0	#NAME?	Down	0.0236633	1	Lin28b	lin-28 homolog B (C. elegans)	gi|78042603|ref|NP_001026942.1|/1.67122e-159/protein lin-28 homolog B [Mus musculus]
23945	3676	58.5	322.333	52.1245	303.956	2.54383	Up	0.0236578	1	Mgll	monoglyceride lipase	gi|261878511|ref|NP_001159722.1|/2.70999e-75/monoglyceride lipase isoform d [Mus musculus]
214899	10969	69.5	357.333	60.8477	329.184	2.43562	Up	0.0235063	1	Kdm5a	lysine (K)-specific demethylase 5A	gi|226958545|ref|NP_666109.2|/0/lysine-specific demethylase 5A [Mus musculus]
72123	4155	1	112.333	0.903647	125.171	7.11393	Up	0.0234132	1	Ccdc71l	coiled-coil domain containing 71 like	gi|242332520|ref|NP_001156375.1|/8.79585e-121/uncharacterized protein LOC72123 [Mus musculus]
77975	2237	517.5	1373.67	462.9	1318.67	1.51031	Up	0.0232198	1	Tmem50b	transmembrane protein 50B	gi|148671875|gb|EDL03822.1|/1.23107e-91/transmembrane protein 50B, isoform CRA_a [Mus musculus]
244886	2407	0.5	91.3333	0.408361	80.4651	7.62237	Up	0.0229763	1	AI118078	expressed sequence AI118078	gi|27370422|ref|NP_766511.1|/0/transmembrane protein C15orf27 homolog [Mus musculus]
67442	1942	4	294.333	3.44074	258.219	6.22973	Up	0.0224662	1	Retsat	retinol saturase (all trans retinol 13,14 reductase)	gi|52627143|ref|NP_080435.3|/0/all-trans-retinol 13,14-reductase precursor [Mus musculus]
215257	1647	7	134	6.5863	130.344	4.30671	Up	0.0224426	1	Il1f9	interleukin 1 family, member 9	gi|224994269|ref|NP_705731.2|/4.00036e-110/interleukin-36 gamma [Mus musculus]
14860	970	309.5	924	274.768	907.774	1.72412	Up	0.0223074	1	Gsta4	glutathione S-transferase, alpha 4	gi|160298217|ref|NP_034487.2|/4.7071e-122/glutathione S-transferase A4 [Mus musculus]
56520	863	4056	1662.33	3579.75	1669.06	-1.10082	Down	0.0222917	1	Nme4	NME/NM23 nucleoside diphosphate kinase 4	gi|569001119|ref|XP_006524740.1|/1.2453e-104/PREDICTED: nucleoside diphosphate kinase, mitochondrial isoform X2 [Mus musculus]
63959	1946	261	831.333	227.768	752.828	1.72476	Up	0.0221858	1	Slc29a1	solute carrier family 29 (nucleoside transporters), member 1	gi|312283707|ref|NP_001186042.1|/0/equilibrative nucleoside transporter 1 isoform 1 [Mus musculus]
270198	3377	205.5	20.3333	191.132	27.2407	-2.81074	Down	0.0220253	1	Pfkfb4	6-phosphofructo-2-kinase/fructose-2,6-biphosphatase 4	gi|568963872|ref|XP_006512196.1|/0/PREDICTED: 6-phosphofructo-2-kinase/fructose-2,6-bisphosphatase 4 isoform X1 [Mus musculus]
100043915	4538	68	0	58.8403	0	#NAME?	Down	0.0219447	1	Gm4724	predicted gene 4724	gi|150246529|ref|NP_001092819.1|/0/KRAB box and zinc finger, C2H2 type domain containing [Mus musculus]
100043381	4538	68	0	58.8403	0	#NAME?	Down	0.0219447	1	Gm14308	predicted gene 14308	gi|150246529|ref|NP_001092819.1|/0/KRAB box and zinc finger, C2H2 type domain containing [Mus musculus]
668039	4538	68	0	58.8403	0	#NAME?	Down	0.0219447	1	Gm14434	predicted gene 14434	gi|150246529|ref|NP_001092819.1|/0/KRAB box and zinc finger, C2H2 type domain containing [Mus musculus]
12695	4312.51	36.5	268	29.9842	237.036	2.98283	Up	0.0219159	1	Inadl	InaD-like (Drosophila)	gi|6671754|ref|NP_031730.1|/0/inaD-like protein isoform 3 [Mus musculus]
50759	1256	65	0	59.7801	0	#NAME?	Down	0.0216741	1	Fbxo16	F-box protein 16	gi|7657079|ref|NP_056610.1|/0/F-box only protein 16 [Mus musculus]
56431	1918	1153.5	2742.67	1023.54	2636.61	1.36512	Up	0.021619	1	Dstn	destrin	gi|9790219|ref|NP_062745.1|/9.51519e-90/destrin [Mus musculus]
100503536	2946	63.5	329.667	60.6412	339.551	2.48526	Up	0.0216068	1	Gm19757	predicted gene, 19757	gi|68073695|ref|XP_678762.1|/3.47684e-28/Pb-fam-2 protein [Plasmodium berghei strain ANKA]
20500	2191	23.5	211	19.4538	205.302	3.39962	Up	0.0215892	1	Slc13a2	solute carrier family 13 (sodium-dependent dicarboxylate transporter), member 2	gi|11967935|ref|NP_071856.1|/0/solute carrier family 13 member 2 [Mus musculus]
12351	1316	0.5	98.6667	0.408361	108.646	8.05557	Up	0.0213518	1	Car4	carbonic anhydrase 4	gi|74185883|dbj|BAE32805.1|/0/unnamed protein product [Mus musculus]
19054	4399.4	369	64.6667	342.92	58.5747	-2.54952	Down	0.0212769	1	Ppp2r3d	protein phosphatase 2 (formerly 2A), regulatory subunit B'', delta	gi|74226247|dbj|BAE25309.1|/0/unnamed protein product [Mus musculus]
71713	3370	443	90	411.181	84.3772	-2.28485	Down	0.0210387	1	Cdc40	cell division cycle 40	gi|198278501|ref|NP_082155.1|/0/pre-mRNA-processing factor 17 [Mus musculus]
13405	13857	106	2	95.6127	1.70348	-5.81064	Down	0.0208545	1	Dmd	dystrophin, muscular dystrophy	gi|6681203|ref|NP_031894.1|/0/dystrophin [Mus musculus]
67760	4645	51	316.667	44.956	280.555	2.6417	Up	0.0207415	1	Slc38a2	solute carrier family 38, member 2	gi|37360348|dbj|BAC98152.1|/0/mKIAA1382 protein [Mus musculus]
627914	4538	0	67.3333	0	64.522	Inf	Up	0.0207127	1	Gm14430	predicted gene 14430	gi|150246529|ref|NP_001092819.1|/0/KRAB box and zinc finger, C2H2 type domain containing [Mus musculus]
13076	2637	0	190	0	160.406	Inf	Up	0.0206278	1	Cyp1a1	cytochrome P450, family 1, subfamily a, polypeptide 1	gi|6753564|ref|NP_034122.1|/0/cytochrome P450 1A1 [Mus musculus]
57746	4913	216	20	199.186	17.4482	-3.51297	Down	0.0204731	1	Piwil2	piwi-like RNA-mediated gene silencing 2	gi|568988326|ref|XP_006519391.1|/0/PREDICTED: piwi-like RNA-mediated gene silencing 2 isoform X1 [Mus musculus]
58801	2654	116.5	681.667	104.797	688.159	2.71515	Up	0.020116	1	Pmaip1	phorbol-12-myristate-13-acetate-induced protein 1	gi|10946832|ref|NP_067426.1|/2.59385e-51/phorbol-12-myristate-13-acetate-induced protein 1 [Mus musculus]
24061	3980	535	121.667	488.232	118.545	-2.04213	Down	0.020085	1	Smc1a	structural maintenance of chromosomes 1A	gi|258613892|ref|NP_062684.2|/0/structural maintenance of chromosomes protein 1A [Mus musculus]
100213	5278	81	0.333333	70.0661	0.44905	-7.2857	Down	0.0199956	1	Rusc2	RUN and SH3 domain containing 2	gi|28972183|dbj|BAC65545.1|/0/mKIAA0375 protein [Mus musculus]
54153	2795	327	19.3333	311.66	24.944	-3.64321	Down	0.0198908	1	Rasa4	RAS p21 protein activator 4	gi|60359848|dbj|BAD90143.1|/0/mKIAA0538 protein [Mus musculus]
66329	1144	318.5	0.333333	260.126	0.44905	-9.17812	Down	0.0197621	1	Susd3	sushi domain containing 3	gi|347582627|ref|NP_082616.1|/5.37435e-152/sushi domain-containing protein 3 isoform 2 [Mus musculus]
18601	3068	63.5	0	62.1189	0	#NAME?	Down	0.0196394	1	Padi3	peptidyl arginine deiminase, type III	gi|156938255|ref|NP_035190.3|/0/protein-arginine deiminase type-3 [Mus musculus]
18740	2448	130	4.33333	119.299	3.33326	-5.16151	Down	0.0196301	1	Pitx1	paired-like homeodomain transcription factor 1	gi|635123757|ref|XP_008012679.1|/0/PREDICTED: pituitary homeobox 1 isoform X1 [Chlorocebus sabaeus]
21846	3883	21	202.667	20.3674	200.54	3.29956	Up	0.0194769	1	Tie1	tyrosine kinase with immunoglobulin-like and EGF-like domains 1	gi|144446133|ref|NP_035717.2|/0/tyrosine-protein kinase receptor Tie-1 precursor [Mus musculus]
20698	1537	90.5	1	84.9528	0.961859	-6.46469	Down	0.0193974	1	Sphk1	sphingosine kinase 1	gi|568972580|ref|XP_006532731.1|/0/PREDICTED: sphingosine kinase 1 isoform X1 [Mus musculus]
15078	1076	24513.5	10673.7	22398.8	10454.5	-1.0993	Down	0.019359	1	H3f3a	H3 histone, family 3A	gi|625226717|ref|XP_003514438.2|/4.18745e-77/PREDICTED: LOW QUALITY PROTEIN: histone H3.3 isoform X1 [Cricetulus griseus]
207818	974.23	47	604	40.0375	508.23	3.66606	Up	0.0192993	1	Smagp	small cell adhesion glycoprotein	gi|524925480|ref|XP_005066982.1|/2.11963e-67/PREDICTED: collagen alpha-1(I) chain-like [Mesocricetus auratus]
67117	2153	432.5	86.3333	384.265	105.363	-1.86673	Down	0.0192813	1	Dynlt3	dynein light chain Tctex-type 3	gi|31543851|ref|NP_080251.3|/1.76599e-63/dynein light chain Tctex-type 3 [Mus musculus]
72061	1880.88	65	350.333	58.4763	339.531	2.53762	Up	0.0192401	1	2010111I01Rik	RIKEN cDNA 2010111I01 gene	gi|74198660|dbj|BAE39804.1|/9.94453e-97/unnamed protein product [Mus musculus]
69227	3575	3462	1361	3066.19	1293.23	-1.24547	Down	0.0190602	1	2810407C02Rik	selenoprotein T	gi|548451450|ref|XP_005675505.1|/3.58654e-107/PREDICTED: LOW QUALITY PROTEIN: selenoprotein T-like [Capra hircus]
22022	1830	106.5	484.667	89.7626	429.741	2.25928	Up	0.0189379	1	Tpst2	protein-tyrosine sulfotransferase 2	gi|568935440|ref|XP_006534910.1|/0/PREDICTED: protein-tyrosine sulfotransferase 2 isoform X1 [Mus musculus]
56292	1056	459.5	91	416.834	83.3027	-2.32304	Down	0.0187925	1	Naa10	N(alpha)-acetyltransferase 10, NatA catalytic subunit	gi|9845236|ref|NP_063923.1|/3.23464e-131/N-alpha-acetyltransferase 10 isoform 1 [Mus musculus]
68926	4384	2370	881	2084.53	847.005	-1.29928	Down	0.0185738	1	Ubap2	ubiquitin-associated protein 2	gi|28076915|ref|NP_081148.1|/0/ubiquitin-associated protein 2 [Mus musculus]
18094	1260	621	147.333	551.603	133.511	-2.04667	Down	0.0184242	0.997324	Nkx2-9	NK2 homeobox 9	gi|111154095|ref|NP_032727.2|/1.51674e-132/homeobox protein Nkx-2.8 [Mus musculus]
23992	1554	65	0	63.0832	0	#NAME?	Down	0.0183574	0.997324	Prkra	protein kinase, interferon inducible double stranded RNA dependent activator	gi|395732538|ref|XP_002812678.2|/0/PREDICTED: LOW QUALITY PROTEIN: interferon-inducible double stranded RNA-dependent protein kinase activator A [Pongo abelii]
14857	861	1.5	92	1.22508	93.8851	6.25994	Up	0.0183445	0.997324	Gsta1	glutathione S-transferase, alpha 1 (Ya)	gi|154350202|ref|NP_032207.3|/7.76399e-123/glutathione S-transferase A1 [Mus musculus]
68795	8086	446	1276.67	389.293	1177.79	1.59716	Up	0.0181381	0.992994	Ubr3	ubiquitin protein ligase E3 component n-recognin 3	gi|568918271|ref|XP_006500178.1|/0/PREDICTED: E3 ubiquitin-protein ligase UBR3 isoform X1 [Mus musculus]
20185	5240.94	228	961.667	193.254	839.442	2.11893	Up	0.0179619	0.987084	Ncor1	nuclear receptor co-repressor 1	gi|568972489|ref|XP_006532689.1|/9.65115e-165/PREDICTED: nuclear receptor corepressor 1 isoform X15 [Mus musculus]
66373	516	2574	959	2294.78	837.209	-1.4547	Down	0.01786	0.98523	Lsm5	LSM5 homolog, U6 small nuclear RNA associated (S. cerevisiae)	gi|593755077|ref|XP_007116408.1|/2.71229e-47/PREDICTED: U6 snRNA-associated Sm-like protein LSm5 isoform X1 [Physeter catodon]
210105	4993	0	64.6667	0	68.4291	Inf	Up	0.01781	0.98523	Zfp719	zinc finger protein 719	gi|255003815|ref|NP_766070.1|/0/zinc finger protein 719 [Mus musculus]
26945	1217	112	492	93.9938	459.318	2.28886	Up	0.0177948	0.98523	Tpsg1	tryptase gamma 1	gi|255683445|ref|NP_036164.2|/0/tryptase gamma precursor [Mus musculus]
18010	3850	477.5	1350.67	435.881	1245.43	1.51464	Up	0.0176366	0.984178	Neu1	neuraminidase 1	gi|254939721|ref|NP_035023.3|/0/sialidase-1 precursor [Mus musculus]
12591	2145	134	554	113.961	507.667	2.15534	Up	0.0173984	0.974646	Cdx2	caudal type homeobox 2	gi|31560722|ref|NP_031699.2|/0/homeobox protein CDX-2 [Mus musculus]
213988	17125	125	3.33333	113.738	2.94934	-5.26918	Down	0.0170787	0.960458	Tnrc6b	trinucleotide repeat containing 6b	gi|67782332|ref|NP_659061.2|/0/trinucleotide repeat-containing gene 6B protein isoform 1 [Mus musculus]
664849	1401	188.5	0	153.952	0	#NAME?	Down	0.0170131	0.960458	Gm7367	1110014K08Rik pseudogene	gi|564375465|ref|XP_213532.4|/3.98906e-99/PREDICTED: UBA-like domain-containing protein 2-like [Rattus norvegicus]
14628	3009	577	132.667	507.67	151.322	-1.74627	Down	0.0168634	0.95579	Ostm1	osteopetrosis associated transmembrane protein 1	gi|27369545|ref|NP_766004.1|/0/osteopetrosis-associated transmembrane protein 1 precursor [Mus musculus]
66168	1693	249.5	832.333	225.851	786.669	1.80039	Up	0.0168555	0.95579	Grina	glutamate receptor, ionotropic, N-methyl D-aspartate-associated protein 1 (glutamate binding)	gi|148697591|gb|EDL29538.1|/0/glutamate receptor, ionotropic, N-methyl D-asparate-associated protein 1 (glutamate binding), isoform CRA_c [Mus musculus]
93969	1232	0	66.3333	0	69.1181	Inf	Up	0.0168204	0.95579	Klra22	killer cell lectin-like receptor subfamily A, member 22	gi|21361218|ref|NP_444382.1|/1.22956e-155/killer cell lectin-like receptor subfamily A, member 22 [Mus musculus]
105450	3935	69	0	64.0032	0	#NAME?	Down	0.0166679	0.95579	Mmrn2	multimerin 2	gi|122937370|ref|NP_694767.3|/0/multimerin-2 precursor [Mus musculus]
20194	650	1324	3226.67	1180	3002.64	1.34744	Up	0.0166251	0.95579	S100a10	S100 calcium binding protein A10 (calpactin)	gi|568922146|ref|XP_006501231.1|/7.07347e-73/PREDICTED: protein S100-A10 isoform X1 [Mus musculus]
22652	2565	0	73	0	67.7113	Inf	Up	0.016432	0.949969	Mkrn3	makorin, ring finger protein, 3	gi|61675708|ref|NP_035876.2|/0/probable E3 ubiquitin-protein ligase makorin-3 [Mus musculus]
74246	1537	89.5	498	79.4422	445.894	2.48872	Up	0.0162281	0.941947	Gale	galactose-4-epimerase, UDP	gi|148698014|gb|EDL29961.1|/0/galactose-4-epimerase, UDP, isoform CRA_b [Mus musculus]
71601	2897	70	0	64.3853	0	#NAME?	Down	0.0161502	0.941205	Ceacam20	carcinoembryonic antigen-related cell adhesion molecule 20	gi|169808418|ref|NP_082115.2|/0/CEA-related cell adhesion molecule 20 precursor [Mus musculus]
27215	4530.7	141	586	123.676	518.228	2.06702	Up	0.015916	0.931314	Azi2	5-azacytidine induced gene 2	gi|148677311|gb|EDL09258.1|/6.08038e-159/5-azacytidine induced gene 2, isoform CRA_b [Mus musculus]
80908	1660	68	0	65.2726	0	#NAME?	Down	0.0158357	0.930377	Abo	ABO blood group (transferase A, alpha 1-3-N-acetylgalactosaminyltransferase, transferase B, alpha 1-3-galactosyltransferase)	gi|594190889|ref|NP_001277373.1|/2.25175e-169/histo-blood group ABO system transferase isoform b [Mus musculus]
68992	1119	108	1.66667	97.0723	2.09387	-5.53482	Down	0.0157202	0.927364	Zfp580	zinc finger protein 580	gi|8518179|emb|CAB94389.1|/2.11013e-111/LDL induced endothelial cell protein [Homo sapiens]
12367	2605	293.5	37	262.395	43.5556	-2.59081	Down	0.0156473	0.926849	Casp3	caspase 3	gi|6753284|ref|NP_033940.1|/4.80075e-159/caspase-3 [Mus musculus]
20810	1328	1809.5	620	1613.11	578.069	-1.48053	Down	0.0155161	0.922856	Srm	spermidine synthase	gi|635111691|ref|XP_007978768.1|/0/PREDICTED: spermidine synthase [Chlorocebus sabaeus]
69707	4027	247	24.6667	215.638	32.6242	-2.7246	Down	0.0153982	0.919628	Iqcg	IQ motif containing G	gi|30410018|ref|NP_848465.1|/0/IQ domain-containing protein G [Mus musculus]
12443	3796	91.5	0.666667	83.0748	0.512809	-7.33985	Down	0.0153901	0.919628	Ccnd1	cyclin D1	gi|6680868|ref|NP_031657.1|/2.51929e-167/G1/S-specific cyclin-D1 [Mus musculus]
22117	1096	81	0.333333	76.3247	0.256404	-8.21758	Down	0.0153754	0.919628	Tst	thiosulfate sulfurtransferase, mitochondrial	gi|6678449|ref|NP_033463.1|/3.75613e-174/thiosulfate sulfurtransferase [Mus musculus]
74025	5894	71	0	65.202	0	#NAME?	Down	0.0153093	0.919628	Nphp3	nephronophthisis 3 (adolescent)	gi|26342506|dbj|BAC34915.1|/0/unnamed protein product [Mus musculus]
70466	3154	124	540	109.444	494.23	2.17498	Up	0.0151345	0.919072	Ckap2l	cytoskeleton associated protein 2-like	gi|148696286|gb|EDL28233.1|/0/cytoskeleton associated protein 2-like, isoform CRA_a [Mus musculus]
76130	2623	425.5	35	361.51	44.0679	-3.03624	Down	0.0149589	0.912238	Las1l	LAS1-like (S. cerevisiae)	gi|71979675|ref|NP_690035.2|/0/ribosomal biogenesis protein LAS1L [Mus musculus]
74174	740	253	26	237.924	34.8745	-2.77025	Down	0.0148498	0.909426	Gtsf1	gametocyte specific factor 1	gi|568993525|ref|XP_006521551.1|/2.44486e-105/PREDICTED: gametocyte-specific factor 1 isoform X1 [Mus musculus]
210582	2507	0	80.6667	0	68.0744	Inf	Up	0.0146752	0.902553	Coq10a	coenzyme Q10 homolog A (yeast)	gi|124486652|ref|NP_001074509.1|/2.79422e-148/coenzyme Q-binding protein COQ10 homolog A, mitochondrial [Mus musculus]
170749	5710	168	639	148.423	649.62	2.12989	Up	0.0144909	0.895028	Mtmr4	myotubularin related protein 4	gi|18875368|ref|NP_573478.1|/0/myotubularin-related protein 4 [Mus musculus]
17436	3257	619	1803	547.362	1810.62	1.72592	Up	0.0144894	0.895028	Me1	malic enzyme 1, NADP(+)-dependent, cytosolic	gi|312147392|ref|NP_001185862.1|/0/NADP-dependent malic enzyme isoform 2 [Mus musculus]
320586	2131	148	598	138.434	572.88	2.04904	Up	0.0143478	0.893833	A630089N07Rik	RIKEN cDNA A630089N07 gene	gi|4204571|gb|AAD10772.1|/4.43789e-127/unknown [Mus musculus]
67211	2014	134	657	112.309	651.215	2.53566	Up	0.0140998	0.882185	Armc10	armadillo repeat containing 10	gi|12853546|dbj|BAB29775.1|/3.05519e-179/unnamed protein product [Mus musculus]
16469	5529	0	72.3333	0	71.0514	Inf	Up	0.0140876	0.882185	Jrk	jerky	gi|153792154|ref|NP_032441.4|/0/jerky protein [Mus musculus]
13167	587	232	1134.67	207.386	990.244	2.25546	Up	0.0140867	0.882185	Dbi	diazepam binding inhibitor	gi|83921595|ref|NP_001033088.1|/1.95026e-73/acyl-CoA-binding protein isoform 1 [Mus musculus]
54342	2536	6560	2152.67	6047.18	2033.44	-1.57234	Down	0.0140772	0.882185	Gnpnat1	glucosamine-phosphate N-acetyltransferase 1	gi|568988214|ref|XP_006519336.1|/3.16342e-115/PREDICTED: glucosamine 6-phosphate N-acetyltransferase isoform X1 [Mus musculus]
69354	3932	483.5	1407.67	429.22	1329.63	1.63124	Up	0.0139997	0.882185	Slc38a4	solute carrier family 38, member 4	gi|31543737|ref|NP_081328.2|/0/sodium-coupled neutral amino acid transporter 4 [Mus musculus]
574404	2773	75	0	66.035	0	#NAME?	Down	0.0139919	0.882185	Gm14685	predicted gene 14685	gi|85701574|ref|NP_001020554.1|/0/uncharacterized protein LOC574404 [Mus musculus]
226043	1944	211	16	196.667	15.7882	-3.63883	Down	0.0138694	0.882185	Cbwd1	COBW domain containing 1	gi|22122605|ref|NP_666209.1|/0/COBW domain-containing protein 1 [Mus musculus]
208366	2736	347	47.6667	306.351	46.2689	-2.72707	Down	0.0137719	0.882185	Rpp40	ribonuclease P 40 subunit	gi|172072663|ref|NP_666050.3|/0/ribonuclease P protein subunit p40 [Mus musculus]
233575	1622.4	283.5	1113.67	256.227	1153.65	2.17071	Up	0.013737	0.882185	Pgap2	post-GPI attachment to proteins 2	gi|74225352|dbj|BAE31606.1|/4.28375e-129/unnamed protein product [Mus musculus]
67510	1748	150.5	610.667	128.654	597.693	2.21591	Up	0.0132677	0.863776	Tvp23b	trans-golgi network vesicle protein 23B	gi|21312930|ref|NP_080486.1|/1.69701e-114/Golgi apparatus membrane protein TVP23 homolog B [Mus musculus]
235048	3597	130	3.33333	120.951	2.97669	-5.34457	Down	0.0132208	0.863776	Zfp599	zinc finger protein 599	gi|148693320|gb|EDL25267.1|/0/cDNA sequence BC050092, isoform CRA_a [Mus musculus]
319758	8000	230.5	17.6667	205.379	13.5894	-3.91773	Down	0.0131221	0.862061	Rfx7	regulatory factor X, 7	gi|88703055|ref|NP_001028708.1|/0/regulatory factor X domain containing 2 [Mus musculus]
14252	2596.16	451	1345	415.803	1262.05	1.6018	Up	0.0131207	0.862061	Flot2	flotillin 2	gi|568971586|ref|XP_006532254.1|/0/PREDICTED: flotillin-2 isoform X1 [Mus musculus]
68192	2609	195.5	729.667	167.753	702.982	2.06715	Up	0.0131147	0.862061	Leprotl1	leptin receptor overlapping transcript-like 1	gi|537265262|gb|ERE90834.1|/9.28777e-70/leptin receptor overlapping transcript-like 1-like protein [Cricetulus griseus]
66953	2361	464.5	80.3333	415.528	64.1052	-2.69643	Down	0.0130195	0.862061	Cdca7	cell division cycle associated 7	gi|21313220|ref|NP_080142.1|/0/cell division cycle-associated protein 7 [Mus musculus]
56857	4383	70.5	398.667	63.229	371.957	2.55648	Up	0.0129113	0.862061	Slc37a2	solute carrier family 37 (glycerol-3-phosphate transporter), member 2	gi|148693472|gb|EDL25419.1|/0/solute carrier family 37 (glycerol-3-phosphate transporter), member 2, isoform CRA_a [Mus musculus]
83679	6200	119	1.66667	100.754	1.28202	-6.29627	Down	0.0127729	0.858639	Pde4dip	phosphodiesterase 4D interacting protein (myomegalin)	gi|576067839|ref|NP_001276631.1|/0/myomegalin isoform 6 [Mus musculus]
77125	2534	108.5	1.33333	97.9153	1.02562	-6.57697	Down	0.0127465	0.858639	Il33	interleukin 33	gi|257900486|ref|NP_598536.2|/3.97196e-150/interleukin-33 precursor [Mus musculus]
98267	3298	145	4.66667	133.376	4.02989	-5.04861	Down	0.012682	0.858639	Stk17b	serine/threonine kinase 17b (apoptosis-inducing)	gi|148667586|gb|EDL00003.1|/0/serine/threonine kinase 17b (apoptosis-inducing), isoform CRA_b [Mus musculus]
14815	6345	105	1.33333	99.6637	1.14941	-6.4381	Down	0.0124254	0.847094	Nr3c1	nuclear receptor subfamily 3, group C, member 1	gi|121247453|ref|NP_032199.3|/0/glucocorticoid receptor [Mus musculus]
20512	4214	76.5	0	68.0424	0	#NAME?	Down	0.0124112	0.847094	Slc1a3	solute carrier family 1 (glial high affinity glutamate transporter), member 3	gi|24233554|ref|NP_683740.1|/0/excitatory amino acid transporter 1 [Mus musculus]
56220	4544	168	4.33333	160.679	3.33326	-5.5911	Down	0.0122559	0.843497	Zfp386	zinc finger protein 386 (Kruppel-like)	gi|62526050|ref|NP_062511.2|/0/zinc finger protein 386 (Kruppel-like) isoform b [Mus musculus]
433766	1886	101.5	1	94.0236	0.810478	-6.85811	Down	0.0122491	0.843497	Trim63	tripartite motif-containing 63	gi|124244070|ref|NP_001034137.2|/0/E3 ubiquitin-protein ligase TRIM63 [Mus musculus]
56289	1731	53	336	45.5463	339.992	2.90009	Up	0.0121825	0.843497	Rassf1	Ras association (RalGDS/AF-6) domain family member 1	gi|9790187|ref|NP_062687.1|/1.44943e-150/ras association domain-containing protein 1 isoform 2 [Mus musculus]
18045	2552	900	235.667	804.851	221.87	-1.859	Down	0.0121128	0.843497	Nfyb	nuclear transcription factor-Y beta	gi|26347857|dbj|BAC37577.1|/3.56897e-120/unnamed protein product [Mus musculus]
229285	3626	440	71	393.258	57.2001	-2.78139	Down	0.0120359	0.843497	Spg20	spastic paraplegia 20, spartin (Troyer syndrome) homolog (human)	gi|37360006|dbj|BAC97981.1|/0/mKIAA0610 protein [Mus musculus]
74365	7392	93	0.333333	78.8237	0.256404	-8.26406	Down	0.0119576	0.843043	Lonrf3	LON peptidase N-terminal domain and ring finger 3	gi|71043955|ref|NP_083170.1|/0/LON peptidase N-terminal domain and RING finger protein 3 [Mus musculus]
105387	2459	92	0.333333	79.137	0.256404	-8.26979	Down	0.0119238	0.843043	Akr1c14	aldo-keto reductase family 1, member C14	gi|19527294|ref|NP_598833.1|/0/3-alpha-hydroxysteroid dehydrogenase [Mus musculus]
242915	3832	74	0	69.4776	0	#NAME?	Down	0.0118977	0.843043	Gareml	GRB2 associated, regulator of MAPK1-like	gi|268832229|ref|NP_001161351.1|/0/GRB2-associated and regulator of MAPK protein-like [Mus musculus]
235380	10614	89.5	470	75.4437	421.241	2.48117	Up	0.0117522	0.840864	Dmxl2	Dmx-like 2	gi|568961305|ref|XP_006511146.1|/0/PREDICTED: Dmx-like 2 isoform X1 [Mus musculus]
57738	1395.21	25	935.667	20.6788	870.564	5.39572	Up	0.0117339	0.840864	Slc15a2	solute carrier family 15 (H+/peptide transporter), member 2	gi|225543365|ref|NP_001139371.1|/6.11914e-148/solute carrier family 15 member 2 isoform 2 [Mus musculus]
22388	2878	674.5	1898.33	614.769	1754.31	1.51279	Up	0.0115375	0.833754	Wdr1	WD repeat domain 1	gi|29144967|gb|AAH49117.1|/0/WD repeat domain 1, partial [Mus musculus]
104886	3126	17	210.667	14.1451	203.615	3.84748	Up	0.0112453	0.816724	Rab15	RAB15, member RAS oncogene family	gi|148704501|gb|EDL36448.1|/7.08247e-120/RAB15, member RAS oncogene family, isoform CRA_b [Mus musculus]
11910	1981	74.5	0	70.6683	0	#NAME?	Down	0.0111398	0.813147	Atf3	activating transcription factor 3	gi|545215964|ref|XP_005609866.1|/6.83781e-107/PREDICTED: cyclic AMP-dependent transcription factor ATF-3 isoform X2 [Equus caballus]
13609	3029	8.5	157.333	6.94215	165.164	4.57237	Up	0.0110773	0.81269	S1pr1	sphingosine-1-phosphate receptor 1	gi|21687214|ref|NP_031927.2|/0/sphingosine 1-phosphate receptor 1 [Mus musculus]
67169	1213	132.5	2.66667	116.3	2.60158	-5.48231	Down	0.0110197	0.812588	Nradd	neurotrophin receptor associated death domain	gi|568964093|ref|XP_006512303.1|/3.98702e-151/PREDICTED: death domain-containing membrane protein NRADD isoform X1 [Mus musculus]
14869	785	349.5	46.3333	308.306	54.1342	-2.50975	Down	0.0110182	0.812588	Gstp2	glutathione S-transferase, pi 2	gi|32401425|ref|NP_861461.1|/1.1469e-119/glutathione S-transferase P 2 [Mus musculus]
19240	567.47	1543	3923.67	1359.73	3683.44	1.43773	Up	0.0108329	0.807048	Tmsb10	thymosin, beta 10	gi|395853592|ref|XP_003799288.1|/1.16603e-37/PREDICTED: uncharacterized protein LOC100941502 [Otolemur garnettii]
11740	1238	8110.5	3155.33	7132.8	2825.94	-1.33574	Down	0.0107189	0.802697	Slc25a5	solute carrier family 25 (mitochondrial carrier, adenine nucleotide translocator), member 5	gi|45829841|gb|AAH68199.1|/1.72041e-173/SLC25A5 protein, partial [Homo sapiens]
17390	3070	90.5	0.333333	81.6497	0.44905	-7.50643	Down	0.0107135	0.802697	Mmp2	matrix metallopeptidase 2	gi|6678902|ref|NP_032636.1|/0/72 kDa type IV collagenase precursor [Mus musculus]
67701	708	332	1895	290.362	1916.06	2.72222	Up	0.0106909	0.802697	Wfdc2	WAP four-disulfide core domain 2	gi|21312840|ref|NP_080599.1|/8.78104e-102/WAP four-disulfide core domain protein 2 precursor [Mus musculus]
216797	1239	80	0	70.2056	0	#NAME?	Down	0.0106715	0.802697	Prss38	protease, serine 38	gi|113865889|ref|NP_001038986.1|/0/serine protease 38 precursor [Mus musculus]
66952	1296	9	167.333	7.43743	165.877	4.47917	Up	0.0106284	0.802697	2310030G06Rik	RIKEN cDNA 2310030G06 gene	gi|13385350|ref|NP_080141.1|/2.9298e-78/uncharacterized protein C11orf52 homolog [Mus musculus]
71145	3809	0	119	0	103.645	Inf	Up	0.0105756	0.802697	Scara5	scavenger receptor class A, member 5 (putative)	gi|269995949|ref|NP_001161790.1|/0/scavenger receptor class A member 5 isoform 2 [Mus musculus]
80517	2744	48	339	41.3758	319.059	2.94696	Up	0.0104175	0.802697	Herpud2	HERPUD family member 2	gi|10181160|ref|NP_065611.1|/0/homocysteine-responsive endoplasmic reticulum-resident ubiquitin-like domain member 2 protein [Mus musculus]
14218	10380	77	0	71.9278	0	#NAME?	Down	0.0101392	0.787861	Sh3pxd2a	SH3 and PX domains 2A	gi|260436841|ref|NP_001158189.1|/0/SH3 and PX domain-containing protein 2A isoform 2 [Mus musculus]
217430	1928	200.5	780	177.922	721.499	2.01976	Up	0.0100623	0.786111	Pqlc3	PQ loop repeat containing	gi|238550118|ref|NP_001154583.1|/4.9488e-93/PQ-loop repeat-containing protein 3 isoform 2 precursor [Mus musculus]
13476	2910	399	1362	361.772	1376.92	1.9283	Up	0.0100364	0.786111	Reep5	receptor accessory protein 5	gi|161016826|ref|NP_031900.3|/2.24584e-104/receptor expression-enhancing protein 5 [Mus musculus]
77134	2678	5893	2228	5362.74	2022.28	-1.40698	Down	0.00993703	0.784808	Hnrnpa0	heterogeneous nuclear ribonucleoprotein A0	gi|226443091|ref|NP_084148.1|/0/heterogeneous nuclear ribonucleoprotein A0 [Mus musculus]
112422	2576	530.5	96	490.902	77.5995	-2.66132	Down	0.00974316	0.773725	2610305D13Rik	RIKEN cDNA 2610305D13 gene	gi|569018956|ref|XP_006536054.1|/0/PREDICTED: LOW QUALITY PROTEIN: zinc finger protein 420, partial [Mus musculus]
217124	4345	158	659	152.164	641.196	2.07514	Up	0.00970324	0.773725	Ppp1r9b	protein phosphatase 1, regulatory subunit 9B	gi|50053703|ref|NP_758465.2|/0/neurabin-2 [Mus musculus]
55951	907	4312.5	1581.67	3836.09	1560.15	-1.29795	Down	0.00963106	0.773321	Mpc1	mitochondrial pyruvate carrier 1	gi|9055178|ref|NP_061289.1|/5.63599e-58/mitochondrial pyruvate carrier 1 [Mus musculus]
73712	732.63	101	647.667	91.616	679.01	2.88976	Up	0.00961797	0.773321	Dmkn	dermokine	gi|50284532|ref|NP_082894.1|/1.55233e-54/dermokine isoform a precursor [Mus musculus]
53380	1377	106	0.666667	90.5711	0.512809	-7.46449	Down	0.00961763	0.773321	Psmd10	proteasome (prosome, macropain) 26S subunit, non-ATPase, 10	gi|31980811|ref|NP_058579.2|/7.08075e-107/26S proteasome non-ATPase regulatory subunit 10 isoform 1 [Mus musculus]
26941	1922	658	1908.67	570.869	1773.92	1.63571	Up	0.00961024	0.773321	Slc9a3r1	solute carrier family 9 (sodium/hydrogen exchanger), member 3 regulator 1	gi|6755566|ref|NP_036160.1|/0/Na(+)/H(+) exchange regulatory cofactor NHE-RF1 [Mus musculus]
98496	2667	76.5	0	73.2579	0	#NAME?	Down	0.00954714	0.773321	Pid1	phosphotyrosine interaction domain containing 1	gi|74191343|dbj|BAE30254.1|/7.08177e-174/unnamed protein product [Mus musculus]
56440	2079	1001	2719.67	907.767	2584.23	1.50934	Up	0.00940575	0.773321	Snx1	sorting nexin 1	gi|71043944|ref|NP_062701.2|/0/sorting nexin-1 [Mus musculus]
12660	2573	127.5	713.667	107.175	661.145	2.625	Up	0.00938993	0.773321	Chka	choline kinase alpha	gi|70908364|ref|NP_038518.2|/0/choline kinase alpha isoform 1 [Mus musculus]
67897	5018	671	135	590.179	169.095	-1.80332	Down	0.00937977	0.773321	Rnmt	RNA (guanine-7-) methyltransferase	gi|37359924|dbj|BAC97940.1|/0/mKIAA0398 protein [Mus musculus]
11556	2795	254.5	19.3333	226.197	15.2568	-3.89006	Down	0.00924376	0.773321	Adrb3	adrenergic receptor, beta 3	gi|85861166|ref|NP_038490.2|/0/beta-3 adrenergic receptor [Mus musculus]
140780	6585	0.5	96	0.408361	89.831	7.78122	Up	0.00911668	0.770546	Bmp2k	BMP2 inducible kinase	gi|18129622|ref|NP_542439.1|/0/BMP-2-inducible protein kinase [Mus musculus]
59079	6206	160.5	697.667	140.559	610.068	2.1178	Up	0.0090291	0.767633	Erbb2ip	Erbb2 interacting protein	gi|575403049|ref|NP_001276403.1|/0/protein LAP2 isoform 4 [Mus musculus]
245555	10891	79.5	0	73.7088	0	#NAME?	Down	0.0089928	0.767633	C77370	expressed sequence C77370	gi|148539922|ref|NP_001070822.2|/0/protein KIAA2022 [Mus musculus]
19275	3536	271	22.3333	236.978	20.0688	-3.56173	Down	0.0089905	0.767633	Ptprn	protein tyrosine phosphatase, receptor type, N	gi|60360500|dbj|BAD90494.1|/0/mKIAA4064 protein [Mus musculus]
71643	7064	140.5	3.33333	128.657	4.29786	-4.90377	Down	0.00895956	0.767633	4930422G04Rik	zinc finger, GRF-type containing 1	gi|247494016|ref|NP_932114.2|/0/uncharacterized protein C4orf21 homolog [Mus musculus]
100040049	935	530	37	451.552	32.8349	-3.78159	Down	0.00875776	0.762506	1810010D01Rik	RIKEN cDNA 1810010D01 gene	gi|21553343|ref|NP_659556.1|/1.89928e-48/mammary cancer associated protein RMT-1 [Rattus norvegicus]
211949	2232	98	491.667	92.2082	504.519	2.45194	Up	0.00873187	0.762506	Spsb4	splA/ryanodine receptor domain and SOCS box containing 4	gi|21553087|ref|NP_660116.1|/1.28896e-157/SPRY domain-containing SOCS box protein 4 [Mus musculus]
56367	1841	304.5	30	277.203	24.4386	-3.50371	Down	0.008604	0.758253	Scoc	short coiled-coil protein	gi|85362711|ref|NP_001034226.1|/1.77533e-61/short coiled-coil protein isoform a [Mus musculus]
234309	1115	46	348.667	42.5239	315.914	2.89318	Up	0.00848789	0.75261	Cbr4	carbonyl reductase 4	gi|269784762|ref|NP_663570.2|/1.22082e-127/carbonyl reductase family member 4 [Mus musculus]
218518	2203	23.5	246	22.8438	248.146	3.44132	Up	0.00827157	0.737957	Marveld2	MARVEL (membrane-associating) domain containing 2	gi|84370242|ref|NP_001033691.1|/0/MARVEL domain-containing protein 2 isoform 1 [Mus musculus]
75735	6746.16	1.5	110	1.39893	117.263	6.38928	Up	0.00815174	0.731783	Pank1	pantothenate kinase 1	gi|556747389|ref|XP_005969148.1|/0/PREDICTED: pantothenate kinase 1-like [Pantholops hodgsonii]
14412	2150	349	43.6667	320.154	55.5916	-2.52582	Down	0.00809744	0.731452	Slc6a13	solute carrier family 6 (neurotransmitter transporter, GABA), member 13	gi|568940660|ref|XP_006505600.1|/0/PREDICTED: sodium- and chloride-dependent GABA transporter 2 isoform X1 [Mus musculus]
381633	429	224.5	3.66667	188.657	2.86171	-6.04274	Down	0.00790489	0.718549	Gm1673	predicted gene 1673	gi|148705493|gb|EDL37440.1|/1.28911e-65/mCG16345, isoform CRA_b [Mus musculus]
19041	6277	10.5	195.333	8.57559	178.676	4.38097	Up	0.00787419	0.718549	Ppl	periplakin	gi|112421039|ref|NP_032935.2|/0/periplakin [Mus musculus]
67166	2928	1092	289	1010.08	282.377	-1.83877	Down	0.00787025	0.718549	Arl8b	ADP-ribosylation factor-like 8B	gi|589944812|ref|XP_006985095.1|/1.23559e-118/PREDICTED: ADP-ribosylation factor-like protein 8B [Peromyscus maniculatus bairdii]
18129	10506	88	0	85.6056	0	#NAME?	Down	0.00765263	0.708997	Notch2	notch 2	gi|134288853|ref|NP_035058.2|/0/neurogenic locus notch homolog protein 2 precursor [Mus musculus]
23962	3136	0.5	109	0.408361	111.568	8.09385	Up	0.00760965	0.708997	Oasl2	2'-5' oligoadenylate synthetase-like 2	gi|134053898|ref|NP_035984.2|/0/2'-5'-oligoadenylate synthase-like protein 2 [Mus musculus]
14913	917	436	61	380.865	57.7515	-2.72135	Down	0.0075836	0.708997	Guca1a	guanylate cyclase activator 1a (retina)	gi|40254633|ref|NP_032215.2|/2.35098e-112/guanylyl cyclase-activating protein 1 [Mus musculus]
12925	460	110.5	566	95.0287	511.542	2.42842	Up	0.00755474	0.708997	Crip1	cysteine-rich protein 1 (intestinal)	gi|148686610|gb|EDL18557.1|/8.99893e-51/cysteine-rich protein 1 (intestinal), isoform CRA_a [Mus musculus]
12514	829	1.5	108.333	1.31201	114.373	6.44583	Up	0.00725307	0.689662	Cd68	CD68 antigen	gi|597508192|ref|NP_001277987.1|/0/macrosialin precursor [Mus musculus]
11522	1348	87.5	1142.33	71.6371	1171.38	4.03135	Up	0.00712095	0.681584	Adh1	alcohol dehydrogenase 1 (class I)	gi|6724311|ref|NP_031435.1|/0/alcohol dehydrogenase 1 [Mus musculus]
333433	4393	3463.5	1190	3155.73	1182.88	-1.41566	Down	0.00703776	0.678112	Gpd1l	glycerol-3-phosphate dehydrogenase 1-like	gi|22902419|gb|AAH37729.1|/0/Gpd1l protein, partial [Mus musculus]
18685	2936	89	0	86.5092	0	#NAME?	Down	0.00701843	0.678112	Phtf1	putative homeodomain transcription factor 1	gi|6523389|emb|CAB62241.1|/0/homeodomain protein [Mus musculus]
14836	1183	169.5	0.333333	140.695	0.297669	-8.88464	Down	0.00700713	0.678112	Gsc	goosecoid homeobox	gi|6754076|ref|NP_034481.1|/6.84377e-148/homeobox protein goosecoid [Mus musculus]
22037	1174	795.5	53	678.301	47.467	-3.83693	Down	0.00685563	0.674044	Trap1a	tumor rejection antigen P1A	gi|6755871|ref|NP_035765.1|/1.67359e-130/tumor rejection antigen P815A [Mus musculus]
237082	2546	83	0	78.5666	0	#NAME?	Down	0.00675785	0.668981	Nxt2	nuclear transport factor 2-like export factor 2	gi|594542509|ref|NP_001277461.1|/6.82246e-91/NTF2-related export protein 2 isoform b [Mus musculus]
13819	5352	1879	5003.33	1719.34	4833.21	1.49113	Up	0.00650151	0.648044	Epas1	endothelial PAS domain protein 1	gi|178057356|ref|NP_034267.3|/0/endothelial PAS domain-containing protein 1 [Mus musculus]
69499	3714	767	163	704.397	151.249	-2.21946	Down	0.00645628	0.648004	Tsr2	TSR2 20S rRNA accumulation	gi|257196134|ref|NP_780355.2|/2.32752e-104/pre-rRNA-processing protein TSR2 homolog isoform 2 [Mus musculus]
320685	2142.31	390	45.3333	341.035	40.1528	-3.08635	Down	0.00638049	0.644876	Dctd	dCMP deaminase	gi|568954869|ref|XP_006509506.1|/3.13047e-84/PREDICTED: deoxycytidylate deaminase isoform X2 [Mus musculus]
74434	2351	120	0	116.869	0	#NAME?	Down	0.00634063	0.644876	Sohlh2	spermatogenesis and oogenesis specific basic helix-loop-helix 2	gi|158081743|ref|NP_083213.2|/0/spermatogenesis- and oogenesis-specific basic helix-loop-helix-containing protein 2 [Mus musculus]
76893	2048	442	1472.33	377.42	1379.25	1.86965	Up	0.00623336	0.638942	Cers2	ceramide synthase 2	gi|22095015|ref|NP_084065.1|/0/ceramide synthase 2 [Mus musculus]
22327	1601	2161	661.333	1920.79	574.516	-1.74128	Down	0.00610533	0.630288	Vbp1	von Hippel-Lindau binding protein 1	gi|124248572|ref|NP_035822.2|/3.06163e-107/prefoldin subunit 3 [Mus musculus]
103012	4889	147.5	2.66667	131.245	2.13376	-5.94272	Down	0.00607219	0.630288	6720401G13Rik	functional intergenic repeating RNA element	gi|148697150|gb|EDL29097.1|/6.54705e-45/mCG66666 [Mus musculus]
66505	3970	83.5	0	80.6265	0	#NAME?	Down	0.00606399	0.630288	Zmynd11	zinc finger, MYND domain containing 11	gi|148700349|gb|EDL32296.1|/0/zinc finger, MYND domain containing 11, isoform CRA_e [Mus musculus]
11820	3152	1	125	0.816723	103.677	6.98803	Up	0.00595985	0.628742	App	amyloid beta (A4) precursor protein	gi|47271504|ref|NP_031497.2|/0/amyloid beta A4 protein isoform 2 precursor [Mus musculus]
18826	3748	149.5	681	134.269	681.678	2.34396	Up	0.00586303	0.623076	Lcp1	lymphocyte cytosolic protein 1	gi|591318376|ref|XP_007085449.1|/0/PREDICTED: plastin-2 isoform X1 [Panthera tigris altaica]
72275	522	132.5	632	123.254	632.019	2.35834	Up	0.00578569	0.619411	2200002D01Rik	RIKEN cDNA 2200002D01 gene	gi|158937262|ref|NP_082455.1|/4.98209e-60/HAI-2 related small protein [Mus musculus]
74129	2979	310.5	28.6667	275.758	37.6964	-2.87091	Down	0.00577362	0.619411	Dmgdh	dimethylglycine dehydrogenase precursor	gi|21311901|ref|NP_083048.1|/0/dimethylglycine dehydrogenase, mitochondrial precursor [Mus musculus]
353170	3099.26	511.5	77.3333	470.343	61.3979	-2.93745	Down	0.00572807	0.619411	Txlng	taxilin gamma	gi|595763530|ref|NP_001277706.1|/1.64274e-130/gamma-taxilin isoform 3 [Mus musculus]
13685	981	13685.5	5068.33	12290.5	4927.49	-1.31862	Down	0.00563952	0.617484	Eif4ebp1	eukaryotic translation initiation factor 4E binding protein 1	gi|122937368|ref|NP_031944.3|/1.24579e-61/eukaryotic translation initiation factor 4E-binding protein 1 [Mus musculus]
54636	1497	1111.5	270	980.108	235.424	-2.05768	Down	0.00557007	0.614536	Wdr45	WD repeat domain 45	gi|511867412|ref|XP_004755136.1|/0/PREDICTED: WD repeat domain phosphoinositide-interacting protein 4 isoform X4 [Mustela putorius furo]
83564	3614	304.5	28.3333	285.026	37.4124	-2.92951	Down	0.00546058	0.607091	Nlrp4c	NLR family, pyrin domain containing 4C	gi|167466241|ref|NP_113566.2|/0/NACHT, LRR and PYD domains-containing protein 4C [Mus musculus]
17886	7439	227	912	209.561	901.233	2.10453	Up	0.00530588	0.594464	Myh9	myosin, heavy polypeptide 9, non-muscle	gi|74180977|dbj|BAE27768.1|/0/unnamed protein product [Mus musculus]
72093	745	103	0.333333	95.0749	0.297669	-8.31921	Down	0.0051648	0.583179	2010320M18Rik	RIKEN cDNA 2010320M18 gene	-
67776	4081	0	150.667	0	163.286	Inf	Up	0.00515297	0.583179	Vwa5a	von Willebrand factor A domain containing 5A	gi|148693525|gb|EDL25472.1|/0/loss of heterozygosity, 11, chromosomal region 2, gene A homolog (human), isoform CRA_b [Mus musculus]
385377	2290	278	19.3333	246.085	18.8887	-3.70356	Down	0.00511744	0.583179	Pnma5	paraneoplastic antigen family 5	gi|154689953|ref|NP_001093931.1|/0/paraneoplastic antigen-like protein 5 [Mus musculus]
338367	5353	74.5	470	66.0613	451.709	2.77352	Up	0.00508508	0.583179	Myo1d	myosin ID	gi|118026911|ref|NP_796364.2|/0/unconventional myosin-Id [Mus musculus]
19296	3074	160	3.66667	146.322	4.93955	-4.88862	Down	0.00498549	0.581091	Pvt1	plasmacytoma variant translocation 1	gi|74139116|dbj|BAE38453.1|/3.41428e-34/unnamed protein product [Mus musculus]
329096	3200	153.5	705.333	145.794	719.881	2.30383	Up	0.00484579	0.569401	Gm17644	predicted gene, 17644	gi|2193869|dbj|BAA20418.1|/8.99385e-78/RNP particle component [Mus musculus]
15485	1317	93.5	0	83.1437	0	#NAME?	Down	0.00473676	0.561151	Hsd17b1	hydroxysteroid (17-beta) dehydrogenase 1	gi|6754248|ref|NP_034605.1|/0/estradiol 17-beta-dehydrogenase 1 [Mus musculus]
67225	2236	257.5	15.3333	234.123	11.7946	-4.31107	Down	0.00472347	0.561151	Rnpc3	RNA-binding region (RNP1, RRM) containing 3	gi|560186546|ref|NP_001273944.1|/0/RNA-binding protein 40 isoform b [Mus musculus]
433938	6128	91.5	0	84.5526	0	#NAME?	Down	0.00452034	0.544437	Mn1	meningioma 1	gi|124486985|ref|NP_001074704.1|/0/probable tumor suppressor protein MN1 [Mus musculus]
18148	1387.73	15233	5499.33	13572.3	5083.48	-1.41677	Down	0.0043886	0.533013	Npm1	nucleophosmin 1	gi|532013295|ref|XP_005372541.1|/2.88091e-170/PREDICTED: LOW QUALITY PROTEIN: nucleophosmin (nucleolar phosphoprotein B23, numatrin) [Microtus ochrogaster]
76709	1597	1647	4661	1455.8	4469.47	1.61829	Up	0.00437752	0.533013	Arpc2	actin related protein 2/3 complex, subunit 2	gi|74195800|dbj|BAE30463.1|/0/unnamed protein product [Mus musculus]
70620	5820	1695.5	465.333	1506.19	435.7	-1.78949	Down	0.00434741	0.533013	Ube2v2	ubiquitin-conjugating enzyme E2 variant 2	gi|594079644|ref|XP_006063486.1|/1.09398e-79/PREDICTED: ubiquitin-conjugating enzyme E2 variant 2 isoform X1 [Bubalus bubalis]
12039	1773	416.5	48	375.022	47.5864	-2.97835	Down	0.0042413	0.528444	Bckdha	branched chain ketoacid dehydrogenase E1, alpha polypeptide	gi|183396774|ref|NP_031559.3|/0/2-oxoisovalerate dehydrogenase subunit alpha, mitochondrial [Mus musculus]
94242	1954	330	1249	294.031	1152.34	1.97053	Up	0.00415904	0.522701	Tinagl1	tubulointerstitial nephritis antigen-like 1	gi|270132817|ref|NP_075965.2|/0/tubulointerstitial nephritis antigen-like precursor [Mus musculus]
216134	5110	1746.5	478.333	1548.01	465.857	-1.73246	Down	0.00396396	0.502554	Pdxk	pyridoxal (pyridoxine, vitamin B6) kinase	gi|26006861|ref|NP_742146.1|/1.84146e-176/pyridoxal kinase [Mus musculus]
56470	1286	97.5	0	86.4975	0	#NAME?	Down	0.00382001	0.488589	Rgs19	regulator of G-protein signaling 19	gi|600971649|ref|NP_001278134.1|/1.69514e-144/regulator of G-protein signaling 19 isoform a [Mus musculus]
19156	2583	3781	10295.7	3338.72	9821.85	1.5567	Up	0.00379039	0.488589	Psap	prosaposin	gi|225735657|ref|NP_001139596.1|/0/sulfated glycoprotein 1 isoform F preproprotein [Mus musculus]
232337	1114	344	30.3333	309.985	32.8687	-3.23742	Down	0.00369301	0.480856	Zfp637	zinc finger protein 637	gi|564348576|ref|XP_006237256.1|/7.54108e-178/PREDICTED: zinc finger protein 32 isoform X3 [Rattus norvegicus]
22764	6944	126.5	0.666667	109.052	0.554073	-7.62073	Down	0.00358212	0.470658	Zfx	zinc finger protein X-linked	gi|569010000|ref|XP_006528028.1|/0/PREDICTED: zinc finger X-chromosomal protein isoform X1 [Mus musculus]
67708	4420	101.5	0	87.6782	0	#NAME?	Down	0.0034385	0.455932	Pcnxl4	pecanex-like 4 (Drosophila)	gi|124430539|ref|NP_080603.2|/0/pecanex-like protein 4 [Mus musculus]
18605	3224	5	179.333	4.51823	166.414	5.20287	Up	0.00322437	0.431498	Enpp1	ectonucleotide pyrophosphatase/phosphodiesterase 1	gi|153792211|ref|NP_032839.3|/0/ectonucleotide pyrophosphatase/phosphodiesterase family member 1 [Mus musculus]
51869	8502	995	208.333	903.388	176.982	-2.35174	Down	0.00319744	0.431498	Rif1	Rap1 interacting factor 1 homolog (yeast)	gi|146231944|ref|NP_780447.4|/0/telomere-associated protein RIF1 [Mus musculus]
67103	2104	739	2420	658.755	2276.33	1.7889	Up	0.00311894	0.425264	Ptgr1	prostaglandin reductase 1	gi|13385466|ref|NP_080244.1|/0/prostaglandin reductase 1 [Mus musculus]
72281	2767	0.5	326.667	0.408361	306.429	9.55149	Up	0.00304153	0.418659	Sh2d4a	SH2 domain containing 4A	gi|206597474|ref|NP_082458.1|/0/SH2 domain-containing protein 4A [Mus musculus]
667666	4155	455.5	52	413.567	46.395	-3.15608	Down	0.00304146	0.418659	Zfp600	zinc finger protein 600	gi|294712568|ref|NP_001171016.1|/0/zinc finger protein 600 [Mus musculus]
52184	2291	137	1	120.236	0.769213	-7.28827	Down	0.00303013	0.418659	Odf2l	outer dense fiber of sperm tails 2-like	gi|244793625|ref|NP_001156010.1|/0/outer dense fiber protein 2-like isoform 1 [Mus musculus]
70604	1851	0	166.333	0	134.589	Inf	Up	0.00286436	0.405868	Dnajb14	DnaJ (Hsp40) homolog, subfamily B, member 14	gi|226371690|ref|NP_001028327.1|/0/dnaJ homolog subfamily B member 14 [Mus musculus]
21991	1601	65	1363.67	59.5194	1377.02	4.53205	Up	0.00285002	0.405868	Tpi1	triosephosphate isomerase 1	gi|226958349|ref|NP_033441.2|/9.34241e-173/triosephosphate isomerase [Mus musculus]
17855	1712	39	360.667	31.9391	369.84	3.53351	Up	0.00282856	0.405868	Mvk	mevalonate kinase	gi|12963731|ref|NP_076045.1|/0/mevalonate kinase [Mus musculus]
69202	1155	382	2754	336.761	2869.03	3.09076	Up	0.00277167	0.404636	Ptms	parathymosin	gi|545827504|ref|XP_003481742.2|/1.82739e-89/PREDICTED: proline-, glutamic acid- and leucine-rich protein 1-like [Sus scrofa]
17939	1913	197.5	922.667	187.467	858.752	2.19561	Up	0.0026691	0.393638	Naga	N-acetyl galactosaminidase, alpha	gi|19547877|gb|AAL87527.1|/0/alpha-N-acetyl-galactosaminidase [Mus musculus]
381073	606	104	0	92.9362	0	#NAME?	Down	0.00256647	0.382404	Npw	neuropeptide W	gi|153281205|ref|NP_001093134.1|/1.67414e-99/neuropeptide W preproprotein [Mus musculus]
69217	2678	586.5	80	516.733	77.7606	-2.73231	Down	0.0023951	0.360587	Plekha4	pleckstrin homology domain containing, family A (phosphoinositide binding specific) member 4	gi|568948442|ref|XP_006541222.1|/0/PREDICTED: pleckstrin homology domain-containing family A member 4 isoform X2 [Mus musculus]
15452	1349	12756.5	3793.67	11307.5	3458.58	-1.70903	Down	0.00238754	0.360587	Hprt	hypoxanthine guanine phosphoribosyl transferase	gi|96975138|ref|NP_038584.2|/1.01156e-121/hypoxanthine-guanine phosphoribosyltransferase [Mus musculus]
18700	3593	102.5	0	94.8404	0	#NAME?	Down	0.00237699	0.360587	Piga	phosphatidylinositol glycan anchor biosynthesis, class A	gi|126273666|ref|NP_035211.2|/0/N-acetylglucosaminyl-phosphatidylinositol biosynthetic protein [Mus musculus]
20371	3690	106.5	0	94.1957	0	#NAME?	Down	0.0023414	0.360587	Foxp3	forkhead box P3	gi|16905075|ref|NP_473380.1|/0/forkhead box protein P3 [Mus musculus]
12527	1306	2234.5	6685.33	1981	6111.74	1.62536	Up	0.00223434	0.35101	Cd9	CD9 antigen	gi|6680894|ref|NP_031683.1|/9.0432e-128/CD9 antigen [Mus musculus]
72307	1232	14	256.667	12.8249	243.428	4.24647	Up	0.00222315	0.35101	2510002D24Rik	RIKEN cDNA 2510002D24 gene	gi|148665120|gb|EDK97536.1|/5.25039e-98/mCG126591 [Mus musculus]
68099	1349	130.5	0.666667	119.534	0.705455	-7.40465	Down	0.00221525	0.35101	Fam92a	family with sequence similarity 92, member A	gi|158749636|ref|NP_080834.3|/0/protein FAM92A1 [Mus musculus]
16592	969	1020	3318.67	902.857	3148.17	1.80194	Up	0.00214958	0.349077	Fabp5	fatty acid binding protein 5, epidermal	gi|442535510|ref|NP_001259027.1|/4.60208e-39/uncharacterized protein LOC16592 isoform 3 [Mus musculus]
15270	1414	4017.5	1210.33	3594.28	1217.89	-1.56132	Down	0.00212958	0.349077	H2afx	H2A histone family, member X	gi|545848861|ref|XP_003129998.3|/2.06634e-72/PREDICTED: histone H2A.x-like isoform X1 [Sus scrofa]
381246	1926	133.5	0.666667	120.333	0.554073	-7.76274	Down	0.00209045	0.347279	Xkr9	X Kell blood group precursor related family member 9 homolog	gi|59676597|ref|NP_001011873.1|/0/XK-related protein 9 [Mus musculus]
68221	466	136	0.666667	119.854	0.554073	-7.75698	Down	0.00207157	0.347279	Wfdc15a	WAP four-disulfide core domain 15A	gi|148674421|gb|EDL06368.1|/1.05465e-59/RIKEN cDNA 1700049M11 [Mus musculus]
71988	2899	1143.5	240.667	1034.41	232.253	-2.15503	Down	0.00205149	0.347279	Esco2	establishment of cohesion 1 homolog 2 (S. cerevisiae)	gi|170932558|ref|NP_082315.3|/0/N-acetyltransferase ESCO2 [Mus musculus]
22646	2004	103	0	97.8564	0	#NAME?	Down	0.00203723	0.347279	Zfp105	zinc finger protein 105	gi|113374173|ref|NP_033570.2|/0/zinc finger protein 105 [Mus musculus]
268756	2265	1746	429.667	1547.69	403.568	-1.93924	Down	0.00198703	0.346006	Gulo	gulonolactone (L-) oxidase	gi|30520195|ref|NP_848862.1|/0/L-gulonolactone oxidase [Mus musculus]
100043772	6546	155.5	1.66667	142.994	2.24525	-5.99294	Down	0.00191042	0.336722	Gm4636	zinc finger protein 850	gi|363807379|ref|NP_001241880.1|/0/zinc finger protein 850 [Mus musculus]
83553	2485	124.5	0	120.023	0	#NAME?	Down	0.00189826	0.336722	Tktl1	transketolase-like 1	gi|125347421|ref|NP_113556.2|/0/transketolase-like protein 1 [Mus musculus]
13449	1717	212.5	6	195.632	7.69761	-4.66759	Down	0.00185543	0.335207	Dok2	docking protein 2	gi|6753668|ref|NP_034201.1|/0/docking protein 2 [Mus musculus]
236848	1989	109.5	0	98.8189	0	#NAME?	Down	0.00179693	0.328747	BC023829	cDNA sequence BC023829	gi|85701820|ref|NP_001028500.1|/0/transmembrane protein 185A [Mus musculus]
70129	2345	49	560.333	45.9303	495.491	3.43134	Up	0.00174006	0.322424	Slc44a4	solute carrier family 44, member 4	gi|12963733|ref|NP_076046.1|/0/choline transporter-like protein 4 [Mus musculus]
29877	5868	212	2.33333	179.23	2.08368	-6.42653	Down	0.00173287	0.322424	Hdgfrp3	hepatoma-derived growth factor, related protein 3	gi|34787412|ref|NP_038914.2|/2.7441e-115/hepatoma-derived growth factor-related protein 3 [Mus musculus]
14077	669	3105	12695.3	2835.03	12719.6	2.16561	Up	0.00163543	0.311011	Fabp3	fatty acid binding protein 3, muscle and heart	gi|6753810|ref|NP_034304.1|/3.01335e-69/fatty acid-binding protein, heart [Mus musculus]
18824	870	998	135	862.202	118.881	-2.85851	Down	0.00161573	0.311011	Plp2	proteolipid protein 2	gi|9790169|ref|NP_062729.1|/7.44901e-81/proteolipid protein 2 [Mus musculus]
109889	3313	114	0	100.408	0	#NAME?	Down	0.00157651	0.307909	Mzf1	myeloid zinc finger 1	gi|594190852|ref|NP_001277381.1|/0/myeloid zinc finger 1 isoform 2 [Mus musculus]
218756	7389	109.5	0	102.557	0	#NAME?	Down	0.00149521	0.296031	Slc4a7	solute carrier family 4, sodium bicarbonate cotransporter, member 7	gi|117320529|ref|NP_001028442.2|/0/sodium bicarbonate cotransporter 3 [Mus musculus]
217588	1509	245	8	222.002	6.15371	-5.17297	Down	0.00149143	0.296031	Mbip	MAP3K12 binding inhibitory protein 1	gi|21703882|ref|NP_663417.1|/0/MAP3K12-binding inhibitory protein 1 [Mus musculus]
74068	1740	132	0.333333	115.718	0.44905	-8.00951	Down	0.00146989	0.296031	Asz1	ankyrin repeat, SAM and basic leucine zipper domain containing 1	gi|256985174|ref|NP_076218.3|/0/ankyrin repeat, SAM and basic leucine zipper domain-containing protein 1 [Mus musculus]
68172	805	6956.5	1979.67	6185.34	1785.57	-1.79247	Down	0.00146879	0.296031	Rpl39l	ribosomal protein L39-like	gi|478536438|ref|XP_004442339.1|/8.00779e-23/PREDICTED: 60S ribosomal protein L39 [Ceratotherium simum simum]
171283	1885	716.5	2595.33	629.252	2365.79	1.91061	Up	0.00143016	0.296031	Havcr1	hepatitis A virus cellular receptor 1	gi|262231823|ref|NP_001160103.1|/1.37401e-163/hepatitis A virus cellular receptor 1 homolog isoform b precursor [Mus musculus]
67071	4683	110.5	0	103.895	0	#NAME?	Down	0.00138373	0.294103	Rps6ka6	ribosomal protein S6 kinase polypeptide 6	gi|67625733|ref|NP_080225.2|/0/ribosomal protein S6 kinase alpha-6 [Mus musculus]
17138	1685	129	0.333333	118.917	0.297669	-8.64204	Down	0.0013355	0.288089	Magea2	melanoma antigen, family A, 2	gi|21426897|ref|NP_064400.1|/0/melanoma antigen family A, 2 [Mus musculus]
21855	1641	2605	686	2352.52	706.482	-1.73548	Down	0.00132429	0.288089	Timm17b	translocase of inner mitochondrial membrane 17b	gi|593764807|ref|XP_007120974.1|/3.85496e-97/PREDICTED: mitochondrial import inner membrane translocase subunit Tim17-B isoform X1 [Physeter catodon]
98558	1546	192	3.66667	181.584	4.78817	-5.24502	Down	0.00132145	0.288089	Mael	maelstrom homolog (Drosophila)	gi|30424966|ref|NP_780505.1|/0/protein maelstrom homolog [Mus musculus]
16668	1400	787.5	4513.33	682.72	4204.84	2.62269	Up	0.00118121	0.26675	Krt18	keratin 18	gi|568991511|ref|XP_006520576.1|/0/PREDICTED: keratin, type I cytoskeletal 18 isoform X2 [Mus musculus]
14183	5128.97	198.5	1034	165.683	942.186	2.50758	Up	0.00117731	0.26675	Fgfr2	fibroblast growth factor receptor 2	gi|116089355|ref|NP_963895.2|/0/fibroblast growth factor receptor 2 isoform IIIb [Mus musculus]
434727	842	186.5	2.33333	163.01	3.14335	-5.69652	Down	0.00113339	0.264208	Gm14511	predicted gene 14511	gi|148678224|gb|EDL10171.1|/7.27591e-102/mCG65721 [Mus musculus]
71780	1850	16403.5	3416	14253.7	3277.14	-2.12082	Down	0.0011253	0.264208	Isyna1	myo-inositol 1-phosphate synthase A1	gi|12963757|ref|NP_076116.1|/0/inositol-3-phosphate synthase 1 [Mus musculus]
14933	4357	116	0	107.778	0	#NAME?	Down	0.0010714	0.258082	Gyk	glycerol kinase	gi|569009733|ref|XP_006527897.1|/0/PREDICTED: glycerol kinase isoform X6 [Mus musculus]
100041639	787	1.5	162.333	1.22508	154.27	6.97643	Up	0.000913269	0.22372	Gm3448	predicted gene 3448	gi|51491912|ref|NP_035690.2|/7.21713e-106/tctex1 domain-containing protein 3 isoform 1 [Mus musculus]
330260	1850	6	268.667	4.90034	258.51	5.7212	Up	0.000875271	0.218108	Pon2	paraoxonase 2	gi|149064946|gb|EDM15022.1|/0/paraoxonase 2, isoform CRA_a [Rattus norvegicus]
75317	3628	233.5	5	208.003	4.27262	-5.60534	Down	0.000816959	0.207149	Parpbp	PARP1 binding protein	gi|148689520|gb|EDL21467.1|/0/mCG16776, isoform CRA_b [Mus musculus]
407814	2043	1397.5	8951	1190.31	8683.2	2.86689	Up	0.000803106	0.207149	BC053393	cDNA sequence BC053393	gi|254553405|ref|NP_001020606.2|/2.98106e-105/uncharacterized protein LOC407814 precursor [Mus musculus]
66158	1276	125.5	0	112.06	0	#NAME?	Down	0.000777272	0.204253	Cxx1a	CAAX box 1A	gi|21313590|ref|NP_077132.1|/2.05883e-60/mammalian retrotransposon derived 8b [Mus musculus]
22589	10244	614	67.6667	546.581	68.906	-2.98773	Down	0.000757761	0.202813	Atrx	alpha thalassemia/mental retardation syndrome X-linked homolog (human)	gi|154091016|ref|NP_033556.2|/0/transcriptional regulator ATRX [Mus musculus]
15476	1685	0	169.333	0	139.689	Inf	Up	0.000738256	0.201321	Hs3st1	heparan sulfate (glucosamine) 3-O-sulfotransferase 1	gi|6754246|ref|NP_034604.1|/0/heparan sulfate glucosamine 3-O-sulfotransferase 1 precursor [Mus musculus]
666468	2192	122.5	0	114.043	0	#NAME?	Down	0.000730948	0.201321	Atg4a	autophagy related 4A, cysteine peptidase	gi|74136555|ref|NP_777364.3|/0/cysteine protease ATG4A [Mus musculus]
56360	1548	435	31.6667	393.173	34.8851	-3.49448	Down	0.000689604	0.195429	Acot9	acyl-CoA thioesterase 9	gi|31980998|ref|NP_062710.2|/0/acyl-coenzyme A thioesterase 9, mitochondrial [Mus musculus]
54638	2274	128	0	114.45	0	#NAME?	Down	0.000671833	0.1942	Ccdc22	coiled-coil domain containing 22	gi|148701955|gb|EDL33902.1|/0/coiled-coil domain containing 22, isoform CRA_b [Mus musculus]
26366	1060	657	73.3333	578.224	67.5928	-3.09669	Down	0.00066255	0.1942	Ceacam10	carcinoembryonic antigen-related cell adhesion molecule 10	gi|229092064|ref|NP_031701.3|/3.27855e-151/carcinoembryonic antigen-related cell adhesion molecule 10 precursor [Mus musculus]
104384	898	140.5	0.333333	132.047	0.256404	-9.00842	Down	0.00066095	0.1942	Rhox9	reproductive homeobox 9	gi|12963859|ref|NP_076383.1|/2.05953e-129/reproductive homeobox on X chromosome, 9 [Mus musculus]
15564	2019	128.5	0	115.38	0	#NAME?	Down	0.000638297	0.1942	Htr5b	5-hydroxytryptamine (serotonin) receptor 5B	gi|162135957|ref|NP_034613.2|/0/5-hydroxytryptamine receptor 5B [Mus musculus]
16691	1805	3806	12774.3	3358.79	12026.8	1.84023	Up	0.00056782	0.178407	Krt8	keratin 8	gi|114145561|ref|NP_112447.2|/0/keratin, type II cytoskeletal 8 [Mus musculus]
140629	3753	212	2.66667	186.445	2.82182	-6.04598	Down	0.000532842	0.171137	Ubox5	U box domain containing 5	gi|31543595|ref|NP_542129.2|/0/RING finger protein 37 [Mus musculus]
243574	4521	152	0.333333	135.703	0.297669	-8.83253	Down	0.000492042	0.161625	Kbtbd8	kelch repeat and BTB (POZ) domain containing 8	gi|56788750|gb|AAH88734.1|/0/Kelch repeat and BTB (POZ) domain containing 8 [Mus musculus]
66102	2448	13	291	11.2259	300.66	4.74323	Up	0.000466615	0.156837	Cxcl16	chemokine (C-X-C motif) ligand 16	gi|83745124|ref|NP_075647.3|/2.22794e-142/C-X-C motif chemokine 16 precursor [Mus musculus]
72891	1247	137	0	119.888	0	#NAME?	Down	0.000464868	0.156837	Xlr4c	X-linked lymphocyte-regulated 4C	gi|144226240|ref|NP_898917.2|/1.30803e-120/X-linked lymphocyte-regulated 4C [Mus musculus]
72309	1744	172	0	144.562	0	#NAME?	Down	0.000436211	0.15377	Tmem158	transmembrane protein 158	gi|116805336|ref|NP_001002267.2|/3.36443e-163/transmembrane protein 158 precursor [Mus musculus]
107272	2172	3666.5	909.667	3311.96	962.625	-1.78264	Down	0.000430641	0.15377	Psat1	phosphoserine aminotransferase 1	gi|54292132|ref|NP_803155.1|/0/phosphoserine aminotransferase isoform 1 [Mus musculus]
74513	5646	136	0	123.244	0	#NAME?	Down	0.000399375	0.148004	Neto2	neuropilin (NRP) and tolloid (TLL)-like 2	gi|124486763|ref|NP_001074793.1|/0/neuropilin and tolloid-like protein 2 [Mus musculus]
66277	2294	233	3.66667	209.767	4.63679	-5.49952	Down	0.000382474	0.145471	Klf15	Kruppel-like factor 15	gi|568942591|ref|XP_006506534.1|/0/PREDICTED: Kruppel-like factor 15 isoform X1 [Mus musculus]
20262	1136	428.5	23.6667	372.566	23.5566	-3.98329	Down	0.000362579	0.141631	Stmn3	stathmin-like 3	gi|594031970|ref|XP_006040774.1|/2.0875e-106/PREDICTED: stathmin-3 [Bubalus bubalis]
73368	4189	5	235	4.08361	232.226	5.82954	Up	0.000316417	0.127033	Col20a1	collagen, type XX, alpha 1	gi|258679414|ref|NP_082794.1|/0/collagen alpha-1(XX) chain precursor [Mus musculus]
20377	4389	203.5	1.66667	180.546	1.74984	-6.68899	Down	0.000315314	0.127033	Sfrp1	secreted frizzled-related protein 1	gi|65301472|ref|NP_038862.2|/0/secreted frizzled-related protein 1 precursor [Mus musculus]
75424	3695	241.5	4	224.185	3.54467	-5.98289	Down	0.00029886	0.127033	Zfp820	zinc finger protein 820	gi|569001926|ref|XP_006525129.1|/0/PREDICTED: zinc finger protein 820 isoform X1 [Mus musculus]
97243	3364	259.5	5	236.018	4.53388	-5.702	Down	0.000298276	0.127033	Naa11	N(alpha)-acetyltransferase 11, NatA catalytic subunit	gi|85701706|ref|NP_001028363.1|/6.28034e-122/N-alpha-acetyltransferase 11 [Mus musculus]
75986	1404	180	1	168.48	1.34715	-6.96652	Down	0.000289825	0.127033	Agmat	agmatine ureohydrolase (agmatinase)	gi|124487169|ref|NP_001074877.1|/0/agmatinase, mitochondrial precursor [Mus musculus]
20708	1859	14	313.667	12.3903	328.415	4.72824	Up	0.000282184	0.127033	Serpinb6b	serine (or cysteine) peptidase inhibitor, clade B, member 6b	gi|15826844|ref|NP_035584.1|/0/serine (or cysteine) proteinase inhibitor, clade B, member 6b [Mus musculus]
234724	2377	728.5	77.6667	660.176	75.3588	-3.131	Down	0.000281342	0.127033	Tat	tyrosine aminotransferase	gi|22122769|ref|NP_666326.1|/0/tyrosine aminotransferase [Mus musculus]
381142	2247	1371.5	222.333	1203.93	206.584	-2.54295	Down	0.000242001	0.120609	Arl14epl	ADP-ribosylation factor-like 14 effector protein-like	gi|85701959|ref|NP_001028618.1|/5.37916e-87/ARL14 effector protein-like [Mus musculus]
70956	2046	881	67.3333	817.496	59.1663	-3.78836	Down	0.000240369	0.120609	Tex19.2	testis expressed gene 19.2	gi|13937371|ref|NP_081898.1|/0/testis-expressed protein 19.2 [Mus musculus]
73451	3385	146	0	132.019	0	#NAME?	Down	0.00023312	0.120609	Zfp763	zinc finger protein 763	gi|58037331|ref|NP_082819.1|/0/zinc finger protein 763 [Mus musculus]
209294	2731	207	1261.33	181.926	1196.48	2.71737	Up	0.000233019	0.120609	Csta	cystatin A1	gi|84370296|ref|NP_001028411.1|/4.74011e-48/cystatin-A [Mus musculus]
19714	10666	152.5	0	132.547	0	#NAME?	Down	0.000211198	0.120609	Rev3l	REV3-like, catalytic subunit of DNA polymerase zeta RAD54 like (S. cerevisiae)	gi|153792337|ref|NP_035394.2|/0/DNA polymerase zeta catalytic subunit [Mus musculus]
105171	4102	146.5	0	136.252	0	#NAME?	Down	0.00018936	0.114034	Arrdc3	arrestin domain containing 3	gi|28972730|dbj|BAC65781.1|/0/mKIAA1376 protein [Mus musculus]
69814	1460	4	255.667	3.35382	232.382	6.11455	Up	0.000151579	0.0952507	Prss32	protease, serine 32	gi|160333652|ref|NP_081496.2|/0/protease, serine, 32 precursor [Mus musculus]
627081	1134	516	0.333333	492.446	0.44905	-10.0989	Down	9.47666e-05	0.0622574	Xlr5b	X-linked lymphocyte-regulated 5B	gi|162329574|ref|NP_001104763.1|/2.07302e-130/X-linked lymphocyte-regulated 5B [Mus musculus]
574438	1650	164	0	151.24	0	#NAME?	Down	7.60479e-05	0.052339	Xlr5a	X-linked lymphocyte-regulated 5A	gi|262118189|ref|NP_001039004.2|/1.56603e-130/X-linked lymphocyte-regulated 5A [Mus musculus]
347708	2275.58	398.5	2195	339.72	2198.19	2.6939	Up	7.32609e-05	0.052339	Dppa1	developmental pluripotency associated 1	gi|30142691|ref|NP_839978.1|/6.10946e-57/developmental pluripotency associated 1 precursor [Mus musculus]
71602	4944	31.5	543.667	26.1614	486.067	4.21564	Up	6.52624e-05	0.0496441	Myo1e	myosin IE	gi|68299824|ref|NP_851417.2|/0/unconventional myosin-Ie [Mus musculus]
74253	2282	224.5	0.333333	190.482	0.297669	-9.32173	Down	6.43743e-05	0.0496441	Klrg2	killer cell lectin-like receptor subfamily G, member 2	gi|119964698|ref|NP_001028343.2|/0/killer cell lectin-like receptor subfamily G member 2 [Mus musculus]
100042782	733	187	0	168.46	0	#NAME?	Down	2.61849e-05	0.0222618	Gm14458	predicted gene 14458	gi|148678224|gb|EDL10171.1|/1.94645e-107/mCG65721 [Mus musculus]
574437	1636	247	1	213.726	1.19577	-7.48168	Down	2.55503e-05	0.0222618	Xlr3b	X-linked lymphocyte-regulated 3B	gi|126032309|ref|NP_001075112.1|/1.71415e-121/X-linked lymphocyte-regulated protein 3B [Mus musculus]
71967	1725	374	7.33333	335.443	6.61756	-5.66362	Down	2.39212e-05	0.0222618	Mageb16	melanoma antigen family B, 16	gi|166063966|ref|NP_082301.1|/0/melanoma-associated antigen B16 [Mus musculus]
212898	4243	198	0	171.012	0	#NAME?	Down	2.06039e-05	0.0212706	Dse	dermatan sulfate epimerase	gi|74142284|dbj|BAE31905.1|/0/unnamed protein product [Mus musculus]
12705	773	927	18.6667	797.696	24.5689	-5.02093	Down	1.28855e-05	0.0143258	Cited1	Cbp/p300-interacting transactivator with Glu/Asp-rich carboxy-terminal domain 1	gi|451327619|ref|NP_001263403.1|/7.34629e-129/cbp/p300-interacting transactivator 1 isoform b [Mus musculus]
17141	1563	211.5	0	182.733	0	#NAME?	Down	1.0335e-05	0.0124477	Magea5	melanoma antigen, family A, 5	gi|9910402|ref|NP_064402.1|/0/melanoma antigen family A, 5 [Mus musculus]
110391	1394	591.5	22.6667	519.078	21.0269	-4.62564	Down	9.21598e-06	0.012109	Qdpr	quinoid dihydropteridine reductase	gi|149047261|gb|EDL99930.1|/1.4238e-142/quinoid dihydropteridine reductase, isoform CRA_a [Rattus norvegicus]
66889	2638	205.5	0	190.089	0	#NAME?	Down	7.88813e-06	0.0114007	Rnf128	ring finger protein 128	gi|363543360|ref|NP_001241690.1|/0/E3 ubiquitin-protein ligase RNF128 isoform 2 precursor [Mus musculus]
207854	820	927.5	55.3333	820.791	45.039	-4.18777	Down	3.05575e-06	0.0049072	Fmr1nb	fragile X mental retardation 1 neighbor	gi|262231757|ref|NP_001160092.1|/4.04864e-92/fragile X mental retardation 1 neighbor protein isoform 3 [Mus musculus]
75801	1910	223	0	208.728	0	#NAME?	Down	2.80731e-06	0.0049072	4930447C04Rik	RIKEN cDNA 4930447C04 gene	gi|148704573|gb|EDL36520.1|/0/Six6 opposite strand transcript 1, isoform CRA_b [Mus musculus]
100039691	3337	80.5	1406.67	68.5278	1407.15	4.35995	Up	1.68906e-06	0.00348742	Gm2373	long intergenic non-coding RNA, embryonic stem cells expressed 1	gi|156392447|ref|XP_001636060.1|/7.79527e-19/predicted protein [Nematostella vectensis]
103775	1226	241	0	223.516	0	#NAME?	Down	1.19459e-06	0.00287756	Slc25a41	solute carrier family 25, member 41	gi|30425020|ref|NP_780542.1|/6.88208e-175/solute carrier family 25 member 41 [Mus musculus]
27083	1172	307.5	0.666667	268.875	0.705455	-8.57417	Down	8.74275e-07	0.00252718	Xlr4b	X-linked lymphocyte-regulated 4B	gi|144226211|ref|NP_067340.2|/2.45919e-120/X-linked lymphocyte-regulated 4B [Mus musculus]
12116	2081	8839	1427	7884.68	1490.61	-2.40315	Down	8.091e-07	0.00252718	Bhmt	betaine-homocysteine methyltransferase	gi|564334810|ref|XP_006231848.1|/0/PREDICTED: betaine--homocysteine S-methyltransferase 1 isoform X1 [Rattus norvegicus]
22445	1694	292.5	0	259.319	0	#NAME?	Down	1.45133e-07	0.000699204	Xlr3a	X-linked lymphocyte-regulated 3A	gi|148694603|gb|EDL26550.1|/1.05243e-121/mCG114264, isoform CRA_b [Mus musculus]
17144	1646	336	0.666667	310.492	0.898101	-8.43346	Down	1.35771e-07	0.000699204	Magea8	melanoma antigen, family A, 8	gi|9910406|ref|NP_064404.1|/0/melanoma antigen family A, 8 [Mus musculus]
17988	2909	90.5	1720.67	83.9097	1617.23	4.26855	Up	8.80229e-09	0.00012722	Ndrg1	N-myc downstream regulated gene 1	gi|564360297|ref|XP_006241770.1|/0/PREDICTED: protein NDRG1 isoform X1 [Rattus norvegicus]
