# Supplementary material for: RNAi-mediated knockdown of Parp1 does not improve the development of female cloned mouse embryos
Source: Oncotarget. 2017 Jul 18;8(41):69863–73. doi: 10.18632/oncotarget.19418 (PMC5642522; doi:10.18632/oncotarget.19418)
Supplement: Supplementary file 3 [file oncotarget-08-69863-s003.xls]

## Sheet: Sheet1
GeneID	length	ReadsMeanBL	ReadsMeanNT-PARP1si	baseMeanBL	baseMeanNT-PARP1si	log2Ratio(NT-PARP1si/BL)	Up-Down-Regulation(NT-PARP1si/BL)	P-value	FDR	Symbol	Description	Blast nr
70144	5918	216	17.6667	230.359	22.0556	-3.38467	Down	0.00995488	1	Lrch3	leucine-rich repeats and calponin homology (CH) domain containing 3	gi|124486939|ref|NP_001074724.1|/0/leucine-rich repeat and calponin homology domain-containing protein 3 precursor [Mus musculus]
15369	1258	4	192.667	3.48538	158.979	5.51138	Up	0.00957407	1	Hmox2	heme oxygenase (decycling) 2	gi|568994647|ref|XP_006521867.1|/0/PREDICTED: heme oxygenase 2 isoform X2 [Mus musculus]
227801	4352	325.667	41.6667	334.329	33.8481	-3.30412	Down	0.00948501	1	Dennd1a	DENN/MADD domain containing 1A	gi|254675212|ref|NP_666234.3|/0/DENN domain-containing protein 1A [Mus musculus]
213019	1514	128	2.33333	123.817	2.20483	-5.8114	Down	0.00934608	1	Pdlim2	PDZ and LIM domain 2	gi|22122423|ref|NP_666090.1|/0/PDZ and LIM domain protein 2 [Mus musculus]
20683	7818	31.3333	319	30.0622	288.167	3.26088	Up	0.00927518	1	Sp1	trans-acting transcription factor 1	gi|119226255|ref|NP_038700.2|/0/transcription factor Sp1 [Mus musculus]
14200	1417	74.3333	488.333	61.8429	466.546	2.91534	Up	0.00918575	1	Fhl2	four and a half LIM domains 2	gi|589946895|ref|XP_006986124.1|/1.34582e-180/PREDICTED: four and a half LIM domains protein 2 isoform X1 [Peromyscus maniculatus bairdii]
52184	2291	115.333	1	102.796	0.71125	-7.17521	Down	0.00918551	1	Odf2l	outer dense fiber of sperm tails 2-like	gi|244793625|ref|NP_001156010.1|/0/outer dense fiber protein 2-like isoform 1 [Mus musculus]
380608	2358	9.66667	200	10.3125	188.287	4.19046	Up	0.00914552	1	Tagap1	T cell activation GTPase activating protein 1	gi|148228285|ref|NP_671511.2|/0/T-cell activation GTPase-activating protein 1 [Mus musculus]
72502	3581	227	17.6667	234.698	15.6944	-3.90249	Down	0.00900467	1	Cwf19l1	CWF19-like 1, cell cycle control (S. pombe)	gi|124487291|ref|NP_001074546.1|/0/CWF19-like protein 1 [Mus musculus]
14281	2107	0	83.6667	0	89.6782	Inf	Up	0.00844531	1	Fos	FBJ osteosarcoma oncogene	gi|6753894|ref|NP_034364.1|/0/proto-oncogene c-Fos [Mus musculus]
75758	1330	1318.33	402.333	1224.01	372.903	-1.71474	Down	0.00821312	1	9130401M01Rik	RIKEN cDNA 9130401M01 gene	gi|21313070|ref|NP_083694.1|/0/uncharacterized protein C8orf76 homolog [Mus musculus]
14869	785	376.333	46.3333	329.948	50.4025	-2.71067	Down	0.00740865	1	Gstp2	glutathione S-transferase, pi 2	gi|32401425|ref|NP_861461.1|/1.1469e-119/glutathione S-transferase P 2 [Mus musculus]
114715	6319	0.666667	190.667	0.721407	151.73	7.71648	Up	0.00737295	1	Spred1	sprouty protein with EVH-1 domain 1, related sequence	gi|471015730|ref|NP_001264185.1|/1.88511e-128/sprouty-related, EVH1 domain-containing protein 1 isoform 2 [Mus musculus]
140629	3753	125	2.66667	139.617	2.62366	-5.73375	Down	0.00729115	1	Ubox5	U box domain containing 5	gi|31543595|ref|NP_542129.2|/0/RING finger protein 37 [Mus musculus]
242726	2333	1	119.333	0.815458	112.669	7.11026	Up	0.00714267	1	Padi6	peptidyl arginine deiminase, type VI	gi|119372294|ref|NP_694746.2|/0/protein-arginine deiminase type-6 [Mus musculus]
66674	1690	1572.33	494	1455.35	445.927	-1.70649	Down	0.00703987	1	Spryd7	SPRY domain containing 7	gi|27228993|ref|NP_079973.1|/3.60832e-114/SPRY domain-containing protein 7 [Mus musculus]
140780	6585	0	96	0	83.4145	Inf	Up	0.00674806	1	Bmp2k	BMP2 inducible kinase	gi|18129622|ref|NP_542439.1|/0/BMP-2-inducible protein kinase [Mus musculus]
14081	3925.08	105	0.666667	105.656	0.474166	-7.79977	Down	0.00662587	1	Acsl1	acyl-CoA synthetase long-chain family member 1	gi|568954505|ref|XP_006509325.1|/0/PREDICTED: long-chain-fatty-acid--CoA ligase 1 isoform X1 [Mus musculus]
67921	1363	863	207.667	883.309	206.017	-2.10015	Down	0.00655807	1	Ube2f	ubiquitin-conjugating enzyme E2F (putative)	gi|148708112|gb|EDL40059.1|/1.70231e-108/mCG12870, isoform CRA_d [Mus musculus]
14070	2490	0.333333	106.333	0.227377	99.2957	8.7705	Up	0.0061172	1	F8a	factor 8-associated gene A	gi|26328899|dbj|BAC28188.1|/0/unnamed protein product [Mus musculus]
11980	8131	0.333333	118	0.360704	96.461	8.06299	Up	0.00610265	1	Atp8a1	ATPase, aminophospholipid transporter (APLT), class I, type 8A, member 1	gi|60360628|dbj|BAD90541.1|/0/mKIAA4233 protein [Mus musculus]
231207	6757	516	77.6667	434.809	66.4734	-2.70953	Down	0.00586588	1	Cpeb2	cytoplasmic polyadenylation element binding protein 2	gi|293651589|ref|NP_001170850.1|/0/cytoplasmic polyadenylation element-binding protein 2 isoform 2 [Mus musculus]
69707	4027	280	24.6667	278.08	30.4235	-3.19224	Down	0.00578988	1	Iqcg	IQ motif containing G	gi|30410018|ref|NP_848465.1|/0/IQ domain-containing protein G [Mus musculus]
17978	8006	66.3333	513	45.9598	436.4	3.24721	Up	0.00554808	1	Ncoa2	nuclear receptor coactivator 2	gi|118026944|ref|NP_001071163.1|/0/nuclear receptor coactivator 2 isoform b [Mus musculus]
68099	1349	150.667	0.666667	168.945	0.655915	-8.00883	Down	0.00548537	1	Fam92a	family with sequence similarity 92, member A	gi|158749636|ref|NP_080834.3|/0/protein FAM92A1 [Mus musculus]
81910	5112.24	70.3333	523.667	59.4467	449.617	2.91903	Up	0.00532164	1	Rrbp1	ribosome binding protein 1	gi|19482168|ref|NP_598329.1|/0/ribosome-binding protein 1 isoform b [Mus musculus]
70701	4205	143.667	1.33333	117.485	1.31183	-6.48475	Down	0.00517659	1	Nipal1	NIPA-like domain containing 1	gi|124487089|ref|NP_001074674.1|/0/magnesium transporter NIPA3 [Mus musculus]
13076	2637	0	190	0	148.587	Inf	Up	0.00500715	1	Cyp1a1	cytochrome P450, family 1, subfamily a, polypeptide 1	gi|6753564|ref|NP_034122.1|/0/cytochrome P450 1A1 [Mus musculus]
243574	4521	118.667	0.333333	98.2491	0.276301	-8.47406	Down	0.00479451	1	Kbtbd8	kelch repeat and BTB (POZ) domain containing 8	gi|56788750|gb|AAH88734.1|/0/Kelch repeat and BTB (POZ) domain containing 8 [Mus musculus]
22709	2600	2	145	2.29955	140.209	5.93008	Up	0.00454911	1	Zfp51	zinc finger protein 51	gi|124269710|ref|NP_033584.3|/0/zinc finger protein 51 [Mus musculus]
74470	3632	0.333333	114.667	0.360704	104.275	8.17537	Up	0.00450772	1	Cep72	centrosomal protein 72	gi|187960077|ref|NP_083235.3|/0/centrosomal protein of 72 kDa [Mus musculus]
22764	6944	118	0.666667	111.584	0.513384	-7.76388	Down	0.00449444	1	Zfx	zinc finger protein X-linked	gi|569010000|ref|XP_006528028.1|/0/PREDICTED: zinc finger X-chromosomal protein isoform X1 [Mus musculus]
67374	4822	6.33333	222	5.38878	179.98	5.06174	Up	0.00431064	1	Jam2	junction adhesion molecule 2	gi|148747504|ref|NP_076333.3|/4.5595e-169/junctional adhesion molecule B precursor [Mus musculus]
70827	6286	309	25.6667	324.387	22.0941	-3.87598	Down	0.00426765	1	Trak2	trafficking protein, kinesin binding 2	gi|40254203|ref|NP_765994.2|/0/trafficking protein, kinesin binding 2 [Mus musculus]
19041	6277	4.33333	195.333	2.9559	165.846	5.8101	Up	0.00419999	1	Ppl	periplakin	gi|112421039|ref|NP_032935.2|/0/periplakin [Mus musculus]
14165	4572	0	182	0	145.487	Inf	Up	0.00409893	1	Fgf10	fibroblast growth factor 10	gi|7106313|ref|NP_032028.1|/1.66172e-120/fibroblast growth factor 10 precursor [Mus musculus]
50790	4987.08	138	0	136.066	0	#NAME?	Down	0.00341517	1	Acsl4	acyl-CoA synthetase long-chain family member 4	gi|148682802|gb|EDL14749.1|/0/acyl-CoA synthetase long-chain family member 4, isoform CRA_b [Mus musculus]
217935	3725	88.3333	0	96.816	0	#NAME?	Down	0.00340373	1	Wdr60	WD repeat domain 60	gi|113199781|ref|NP_666151.3|/0/WD repeat-containing protein 60 [Mus musculus]
192156	1761	517.667	77.3333	519.997	69.5833	-2.90169	Down	0.00334913	1	Mvd	mevalonate (diphospho) decarboxylase	gi|256985114|ref|NP_619597.2|/0/diphosphomevalonate decarboxylase [Mus musculus]
100041639	787	1.66667	162.333	1.40354	143.279	6.67361	Up	0.00277684	1	Gm3448	predicted gene 3448	gi|51491912|ref|NP_035690.2|/7.21713e-106/tctex1 domain-containing protein 3 isoform 1 [Mus musculus]
69064	2397.32	2.66667	179	1.81902	160.686	6.46494	Up	0.00264895	1	Fuom	fucose mutarotase	gi|555290142|ref|NP_001273147.1|/8.38953e-80/fucose mutarotase isoform 3 [Mus musculus]
68675	3720	107.667	0	100.375	0	#NAME?	Down	0.00259445	1	Fam172a	family with sequence similarity 172, member A	gi|568983578|ref|XP_006517417.1|/0/PREDICTED: protein FAM172A isoform X5 [Mus musculus]
70208	4928	1	148	1.08211	133.254	6.94419	Up	0.00247756	1	Med23	mediator complex subunit 23	gi|37360288|dbj|BAC98122.1|/0/mKIAA1216 protein [Mus musculus]
55951	907	4787.33	1581.67	4416.4	1449.4	-1.60741	Down	0.00189108	1	Mpc1	mitochondrial pyruvate carrier 1	gi|9055178|ref|NP_061289.1|/5.63599e-58/mitochondrial pyruvate carrier 1 [Mus musculus]
56805	4948	98.3333	0	109.973	0	#NAME?	Down	0.00162531	1	Zbtb33	zinc finger and BTB domain containing 33	gi|148697061|gb|EDL29008.1|/0/zinc finger and BTB domain containing 33, isoform CRA_b [Mus musculus]
100042295	874	101.667	0	109.01	0	#NAME?	Down	0.00162305	1	Gm3776	predicted gene 3776	gi|38173961|gb|AAH61134.1|/6.10215e-123/Glutathione S-transferase, alpha 1 (Ya) [Mus musculus]
54324	5420	163.333	1.33333	146.484	0.948333	-7.27114	Down	0.00152079	1	Arhgef5	Rho guanine nucleotide exchange factor (GEF) 5	gi|169234803|ref|NP_598435.1|/0/rho guanine nucleotide exchange factor 5 [Mus musculus]
22393	3564	144.667	0.666667	137.255	0.655915	-7.70913	Down	0.00120702	1	Wfs1	Wolfram syndrome 1 homolog (human)	gi|6755997|ref|NP_035846.1|/0/wolframin [Mus musculus]
72093	745	138.667	0.333333	128.564	0.276301	-8.86203	Down	0.0010434	1	2010320M18Rik	RIKEN cDNA 2010320M18 gene	-
22644	3264	0	145.667	0	114.974	Inf	Up	0.000902471	1	Rnf103	ring finger protein 103	gi|148666528|gb|EDK98944.1|/0/ring finger protein 103, isoform CRA_c [Mus musculus]
105014	1475	151.333	0	138.161	0	#NAME?	Down	0.000794155	1	Rdh14	retinol dehydrogenase 14 (all-trans and 9-cis)	gi|12963791|ref|NP_076186.1|/0/retinol dehydrogenase 14 [Mus musculus]
19729	1031	0.333333	189.667	0.227377	181.792	9.64298	Up	0.000363104	0.506204	Slc50a1	solute carrier family 50 (sugar transporter), member 1	gi|188497726|ref|NP_033083.2|/1.97629e-121/sugar transporter SWEET1 [Mus musculus]
109232	1922	144	0	137.992	0	#NAME?	Down	0.00025404	0.393508	Sccpdh	saccharopine dehydrogenase (putative)	gi|564382137|ref|XP_003751336.2|/0/PREDICTED: saccharopine dehydrogenase-like oxidoreductase-like [Rattus norvegicus]
21825	5802	0	188	0	141.245	Inf	Up	0.000230004	0.393508	Thbs1	thrombospondin 1	gi|625200801|ref|XP_007642207.1|/0/PREDICTED: thrombospondin-1 isoform X1 [Cricetulus griseus]
11833	1483	0	326.333	0	251.23	Inf	Up	0.000185308	0.369054	Aqp8	aquaporin 8	gi|6680714|ref|NP_031500.1|/1.49922e-145/aquaporin-8 isoform 1 [Mus musculus]
338351	6153	180	0.666667	191.433	0.513384	-8.54258	Down	0.000102887	0.239058	Akap17b	A kinase (PRKA) anchor protein 17B	gi|126432546|ref|NP_001075425.1|/0/A-kinase anchor protein 17B [Mus musculus]
20671	2897	0.666667	610	0.588081	471.536	9.64714	Up	5.52004e-05	0.15391	Sox17	SRY (sex determining region Y)-box 17	gi|575501717|ref|NP_001276394.1|/0/transcription factor SOX-17 isoform b [Mus musculus]
69226	1948	268.333	0.666667	277.855	0.513384	-9.08008	Down	3.59082e-05	0.125149	Snx24	sorting nexing 24	gi|569004455|ref|XP_006526283.1|/5.83514e-119/PREDICTED: sorting nexin-24 isoform X1 [Mus musculus]
19714	10666	235.667	0	257.763	0	#NAME?	Down	6.86713e-06	0.0319115	Rev3l	REV3-like, catalytic subunit of DNA polymerase zeta RAD54 like (S. cerevisiae)	gi|153792337|ref|NP_035394.2|/0/DNA polymerase zeta catalytic subunit [Mus musculus]
11545	3845	174.667	2182	136.568	1950.63	3.83625	Up	4.60166e-07	0.00320758	Parp1	poly (ADP-ribose) polymerase family, member 1	gi|20806109|ref|NP_031441.2|/0/poly [ADP-ribose] polymerase 1 [Mus musculus]
664849	1401	291.667	0	300.469	0	#NAME?	Down	5.17004e-08	0.000720755	Gm7367	1110014K08Rik pseudogene	gi|564375465|ref|XP_213532.4|/3.98906e-99/PREDICTED: UBA-like domain-containing protein 2-like [Rattus norvegicus]

## Sheet: Sheet2
GeneID	length	ReadsMeanBL	ReadsMeanNT-PARP1si	baseMeanBL	baseMeanNT-PARP1si	log2Ratio(NT-PARP1si/BL)	Up-Down-Regulation(NT-PARP1si/BL)	P-value	FDR	Symbol	Description	Blast nr
224143	2835	2	93.6667	1.83191	80.7842	5.46265	Up	0.0498326	1	Poglut1	protein O-glucosyltransferase 1	gi|27369505|ref|NP_759012.1|/0/protein O-glucosyltransferase 1 precursor [Mus musculus]
18854	5240	267	51.6667	246.897	56.195	-2.1354	Down	0.0497877	1	Pml	promyelocytic leukemia	gi|568960845|ref|XP_006510924.1|/0/PREDICTED: protein PML isoform X2 [Mus musculus]
226539	3581	109	455.667	88.8192	378.886	2.09282	Up	0.049754	1	Dars2	aspartyl-tRNA synthetase 2 (mitochondrial)	gi|27369928|ref|NP_766232.1|/0/aspartate--tRNA ligase, mitochondrial precursor [Mus musculus]
107684	3887	139.667	13.6667	153.644	9.72041	-3.98243	Down	0.0496837	1	Coro2a	coronin, actin binding protein 2A	gi|404501474|ref|NP_849224.2|/0/coronin-2A isoform 1 [Mus musculus]
66371	1790	859.333	227.333	724.27	212.105	-1.77175	Down	0.049664	1	Chmp4c	charged multivesicular body protein 4C	gi|148673213|gb|EDL05160.1|/8.93119e-135/RIKEN cDNA 2310010I16 [Mus musculus]
78977	1851	95	2.66667	84.0015	2.92306	-4.84486	Down	0.0494313	1	Popdc3	popeye domain containing 3	gi|148673090|gb|EDL05037.1|/0/popeye domain containing 3, isoform CRA_a [Mus musculus]
14311	1702	0	119.667	0	100.76	Inf	Up	0.0489991	1	Cidec	cell death-inducing DFFA-like effector c	gi|148667053|gb|EDK99469.1|/3.66885e-146/cell death-inducing DFFA-like effector c, isoform CRA_d [Mus musculus]
16558	5446	749	246	770.071	213.855	-1.84836	Down	0.0488789	1	Kif16b	kinesin family member 16B	gi|124487287|ref|NP_001074602.1|/0/kinesin-like protein KIF16B [Mus musculus]
77485	3238	0.666667	157.333	0.454754	128.1	8.13797	Up	0.0486935	1	Stk31	serine threonine kinase 31	gi|258613856|ref|NP_084192.2|/0/serine/threonine-protein kinase 31 [Mus musculus]
55943	4123	93.3333	3.33333	92.4701	3.86404	-4.5808	Down	0.0486425	1	Stx8	syntaxin 8	gi|568974865|ref|XP_006533820.1|/4.17112e-131/PREDICTED: syntaxin-8 isoform X1 [Mus musculus]
227292	2790	284.667	63	302.633	64.2951	-2.23479	Down	0.0485257	1	Ctdsp1	CTD (carboxy-terminal domain, RNA polymerase II, polypeptide A) small phosphatase 1	gi|23346509|ref|NP_694728.1|/1.4193e-148/carboxy-terminal domain RNA polymerase II polypeptide A small phosphatase 1 [Mus musculus]
19221	5786	99	433.667	100.123	351	1.8097	Up	0.0480952	1	Ptgfrn	prostaglandin F2 receptor negative regulator	gi|50845420|ref|NP_035327.2|/0/prostaglandin F2 receptor negative regulator precursor [Mus musculus]
106073	1742	1106	456	1077.58	392.809	-1.45589	Down	0.0479608	1	Mfsd5	major facilitator superfamily domain containing 5	gi|34364686|emb|CAE45795.1|/0/hypothetical protein [Homo sapiens]
51875	808	2.66667	96.3333	1.95234	90.2379	5.53046	Up	0.0474665	1	Tmem141	transmembrane protein 141	gi|158517816|ref|NP_001035219.2|/4.9472e-46/transmembrane protein 141 isoform 1 [Mus musculus]
67475	4255	0	55.3333	0	52.7074	Inf	Up	0.0470383	1	Ero1lb	ERO1-like beta (S. cerevisiae)	gi|568981944|ref|XP_006516794.1|/0/PREDICTED: ERO1-like protein beta isoform X2 [Mus musculus]
69731	763	1729.67	787	1659.04	781.505	-1.08602	Down	0.0466442	1	Gemin7	gem (nuclear organelle) associated protein 7	gi|148691212|gb|EDL23159.1|/2.31617e-69/gem (nuclear organelle) associated protein 7, isoform CRA_b [Mus musculus]
77976	5032	3	113	2.04639	89.0383	5.44327	Up	0.0464343	1	Nuak1	NUAK family, SNF1-like kinase, 1	gi|148689452|gb|EDL21399.1|/0/ZNUAK family, SNF1-like kinase, 1 [Mus musculus]
66065	1365	67.3333	0	73.3654	0	#NAME?	Down	0.0464154	1	Hsd17b14	hydroxysteroid (17-beta) dehydrogenase 14	gi|295054257|ref|NP_079606.3|/5.24749e-150/dehydrogenase/reductase (SDR family) member 10 [Mus musculus]
71340	2744	255.333	43	236.279	31.4819	-2.90789	Down	0.0461276	1	Riok1	RIO kinase 1 (yeast)	gi|22208995|ref|NP_077204.2|/0/serine/threonine-protein kinase RIO1 [Mus musculus]
75533	829	0.333333	68	0.360704	61.3539	7.4102	Up	0.0461268	1	Nme5	NME/NM23 family member 5	gi|110625839|ref|NP_542368.2|/3.37747e-120/nucleoside diphosphate kinase homolog 5 [Mus musculus]
68310	3832	510.333	145	429.103	126.953	-1.75703	Down	0.0459113	1	Zmym1	zinc finger, MYM domain containing 1	gi|49227135|ref|NP_080946.3|/0/zinc finger MYM-type protein 1 [Mus musculus]
73368	4189	32	235	23.988	215.752	3.16899	Up	0.0457489	1	Col20a1	collagen, type XX, alpha 1	gi|258679414|ref|NP_082794.1|/0/collagen alpha-1(XX) chain precursor [Mus musculus]
54132	1524	689.333	241.667	672.731	230.772	-1.54356	Down	0.0455973	1	Pdlim1	PDZ and LIM domain 1 (elfin)	gi|158635992|ref|NP_058557.2|/0/PDZ and LIM domain protein 1 [Mus musculus]
104112	4408	1277	531	1113.31	480.612	-1.2119	Down	0.0448437	1	Acly	ATP citrate lyase	gi|313151222|ref|NP_001186225.1|/0/ATP-citrate synthase isoform 1 [Mus musculus]
211652	3315	59	0	63.9172	0	#NAME?	Down	0.0442218	1	Wwc1	WW, C2 and coiled-coil domain containing 1	gi|82524278|ref|NP_740749.1|/0/protein KIBRA [Mus musculus]
330064	3237	771	266.333	704.891	258.176	-1.44905	Down	0.0441353	1	Slc5a6	solute carrier family 5 (sodium-dependent vitamin transporter), member 6	gi|148705373|gb|EDL37320.1|/0/mCG23491, isoform CRA_a [Mus musculus]
667766	1883	132	9.66667	133.484	8.56471	-3.96212	Down	0.0440213	1	Gm8801	protein phosphatase 1, regulatory subunit 10 pseudogene	gi|255308881|ref|NP_001157290.1|/1.71078e-71/serine/threonine-protein phosphatase 1 regulatory subunit 10 [Mus musculus]
66384	889	1350	565.333	1223.5	461.097	-1.40788	Down	0.0434993	1	Srp19	signal recognition particle 19	gi|160333840|ref|NP_079803.2|/1.51077e-76/signal recognition particle 19 kDa protein [Mus musculus]
17751	538	290.333	0	333.818	0	#NAME?	Down	0.0430891	1	Mt3	metallothionein 3	gi|7305287|ref|NP_038631.1|/1.66611e-40/metallothionein-3 [Mus musculus]
211986	2971	18	179	14.6371	175.368	3.58268	Up	0.0428983	1	Tmem18	transmembrane protein 18	gi|157951600|ref|NP_742046.2|/2.74614e-73/transmembrane protein 18 [Mus musculus]
99633	6052	0	64	0	74.639	Inf	Up	0.0426609	1	Lphn2	adhesion G protein-coupled receptor L2	gi|124486821|ref|NP_001074767.1|/0/latrophilin-2 precursor [Mus musculus]
240756	3196	347.667	79	312.873	90.632	-1.78748	Down	0.0426417	1	Klhl12	kelch-like 12	gi|148707660|gb|EDL39607.1|/0/kelch-like 12 (Drosophila), isoform CRA_a [Mus musculus]
70527	2157	31.6667	253	29.5799	199.491	2.75364	Up	0.042616	1	Stambp	STAM binding protein	gi|148666675|gb|EDK99091.1|/0/Stam binding protein, isoform CRA_d [Mus musculus]
21937	2186	116.333	4.66667	126.603	3.31916	-5.25335	Down	0.0425381	1	Tnfrsf1a	tumor necrosis factor receptor superfamily, member 1a	gi|31560799|ref|NP_035739.2|/0/tumor necrosis factor receptor superfamily member 1A precursor [Mus musculus]
66454	954	54.3333	0	55.3282	0	#NAME?	Down	0.0418477	1	Nmnat1	nicotinamide nucleotide adenylyltransferase 1	gi|10442021|gb|AAG17286.1|AF260925_1/7.23412e-176/D4COLE1E, partial [Mus musculus]
16597	5742	57.3333	0	52.8415	0	#NAME?	Down	0.041785	1	Klf12	Kruppel-like factor 12	gi|46048263|ref|NP_034766.2|/0/Krueppel-like factor 12 [Mus musculus]
231148	3453	2	92	1.36426	87.7901	6.00787	Up	0.0416014	1	Ablim2	actin-binding LIM protein 2	gi|66773171|ref|NP_808346.3|/0/actin-binding LIM protein 2 isoform 3 [Mus musculus]
74150	2597	15.3333	179.667	16.0591	154.835	3.26927	Up	0.0415596	1	Slc35f5	solute carrier family 35, member F5	gi|148540182|ref|NP_083063.2|/0/solute carrier family 35 member F5 [Mus musculus]
102866	3132	233.333	12.3333	245.872	9.75926	-4.65499	Down	0.0412964	1	Pls3	plastin 3 (T-isoform)	gi|569009535|ref|XP_006527798.1|/0/PREDICTED: plastin-3 isoform X5 [Mus musculus]
16835	4393	417	104.667	390.083	86.8747	-2.16677	Down	0.0411838	1	Ldlr	low density lipoprotein receptor	gi|358030304|ref|NP_001239588.1|/0/low-density lipoprotein receptor isoform 3 presursor precursor [Mus musculus]
68631	1410	96.3333	0.333333	106.014	0.237083	-8.80464	Down	0.0411323	1	Cryl1	crystallin, lambda 1	gi|19525729|ref|NP_084280.2|/1.1324e-179/lambda-crystallin homolog [Mus musculus]
75735	6746.16	4.33333	110	3.66764	109.099	4.89464	Up	0.0405796	1	Pank1	pantothenate kinase 1	gi|556747389|ref|XP_005969148.1|/0/PREDICTED: pantothenate kinase 1-like [Pantholops hodgsonii]
16512	3583	133	0	152.424	0	#NAME?	Down	0.0405005	1	Kcnh3	potassium voltage-gated channel, subfamily H (eag-related), member 3	gi|168693667|ref|NP_034731.3|/0/potassium voltage-gated channel subfamily H member 3 [Mus musculus]
70348	1828	60	0	61.1935	0	#NAME?	Down	0.040279	1	Ube2cbp	ubiquitin-conjugating enzyme E2C binding protein	gi|110625767|ref|NP_081670.1|/0/E3 ubiquitin-protein ligase E3D [Mus musculus]
74570	8036	3.33333	99.6667	2.4071	103.281	5.42314	Up	0.0402703	1	Zkscan1	zinc finger with KRAB and SCAN domains 1	gi|68510029|ref|NP_084145.1|/0/zinc finger protein with KRAB and SCAN domains 1 isoform 2 [Mus musculus]
319554	2883	359.667	82.3333	346.506	74.1803	-2.22377	Down	0.0400498	1	Idi1	isopentenyl-diphosphate delta isomerase	gi|281604088|ref|NP_663335.2|/3.60232e-163/isopentenyl-diphosphate Delta-isomerase 1 [Mus musculus]
17025	4457.22	2850	1060.67	2916.33	943.221	-1.62848	Down	0.0394643	1	Alad	aminolevulinate, delta-, dehydratase	gi|34328485|ref|NP_032551.3|/0/delta-aminolevulinic acid dehydratase [Mus musculus]
18969	2410.54	147.667	563	123.065	502.229	2.02893	Up	0.0392515	1	Pola2	polymerase (DNA directed), alpha 2	gi|31982107|ref|NP_032919.2|/0/DNA polymerase alpha subunit B isoform 1 [Mus musculus]
14677	3193	0	64	0	54.4953	Inf	Up	0.0392083	1	Gnai1	guanine nucleotide binding protein (G protein), alpha inhibiting 1	gi|528946374|ref|XP_005205385.1|/0/PREDICTED: guanine nucleotide-binding protein G(i) subunit alpha-1 isoform X1 [Bos taurus]
231070	2667	1872.67	823.667	1723.82	629.796	-1.45266	Down	0.039193	1	Insig1	insulin induced gene 1	gi|23943846|ref|NP_705746.1|/1.69735e-151/insulin-induced gene 1 protein [Mus musculus]
16859	1493	343.333	75	336.213	63.0452	-2.41492	Down	0.0388598	1	Lgals9	lectin, galactose binding, soluble 9	gi|226531139|ref|NP_001152773.1|/0/galectin-9 isoform 2 [Mus musculus]
381236	2721	107.333	0.333333	76.5486	0.418832	-7.51386	Down	0.0385502	1	Lipo1	lipase, member O1	gi|110625662|ref|NP_001013792.2|/0/lipase family member precursor [Mus musculus]
433809	2479	120.667	7	126.496	5.56321	-4.50703	Down	0.0381697	1	Rnf207	ring finger protein 207	gi|240849649|ref|NP_001028661.2|/0/RING finger protein 207 [Mus musculus]
18947	1593	191	18.3333	212.232	15.1965	-3.80383	Down	0.0381634	1	Pnliprp2	pancreatic lipase-related protein 2	gi|160333869|ref|NP_035258.2|/0/pancreatic lipase-related protein 2 precursor [Mus musculus]
53945	3380	380	0	436.915	0	#NAME?	Down	0.0379277	1	Slc40a1	solute carrier family 40 (iron-regulated transporter), member 1	gi|124248585|ref|NP_058613.2|/0/solute carrier family 40 member 1 [Mus musculus]
22710	3164	70.3333	0	52.1097	0	#NAME?	Down	0.0377372	1	Zfp52	zinc finger protein 52	gi|122937377|ref|NP_653098.2|/0/zinc finger protein 52 [Mus musculus]
93759	3806	421	105.667	398.968	100.605	-1.98757	Down	0.0377297	1	Sirt1	sirtuin 1	gi|9790229|ref|NP_062786.1|/0/NAD-dependent protein deacetylase sirtuin-1 isoform 1 [Mus musculus]
83436	4992	73.3333	0.666667	70.4435	0.655915	-6.74681	Down	0.0376846	1	Plekha2	pleckstrin homology domain-containing, family A (phosphoinositide binding specific) member 2	gi|148700894|gb|EDL32841.1|/0/pleckstrin homology domain-containing, family A (phosphoinositide binding specific) member 2, isoform CRA_a [Mus musculus]
76438	2802	0	53.6667	0	57.7993	Inf	Up	0.0375643	1	Rftn1	raftlin lipid raft linker 1	gi|50510353|dbj|BAD32162.1|/0/mKIAA0084 protein [Mus musculus]
11735	9908	118	0.333333	125.541	0.237083	-9.04855	Down	0.0374931	1	Ank3	ankyrin 3, epithelial	gi|86262153|ref|NP_733788.2|/0/ankyrin-3 isoform f [Mus musculus]
13168	575	61.6667	0	65.9147	0	#NAME?	Down	0.0373488	1	Dbil5	diazepam binding inhibitor-like 5	gi|10946592|ref|NP_067269.1|/1.95172e-43/diazepam-binding inhibitor-like 5 [Mus musculus]
70497	3318	608.333	190.667	598.071	174.827	-1.77439	Down	0.0372969	1	Arhgap17	Rho GTPase activating protein 17	gi|169790943|ref|NP_001116113.1|/0/rho GTPase-activating protein 17 isoform c [Mus musculus]
71910	1437.37	462	122.667	443.913	110.082	-2.01169	Down	0.0371799	1	Ppapdc1b	phosphatidic acid phosphatase type 2 domain containing 1B	gi|58476232|gb|AAH89556.1|/4.62275e-141/Ppapdc1b protein [Mus musculus]
57370	1998	267	841	250.125	753.51	1.59098	Up	0.0370738	1	B4galt3	UDP-Gal:betaGlcNAc beta 1,4-galactosyltransferase, polypeptide 3	gi|224809362|ref|NP_065604.2|/0/beta-1,4-galactosyltransferase 3 [Mus musculus]
17937	2401	69.6667	0	75.5129	0	#NAME?	Down	0.0369473	1	Nab2	Ngfi-A binding protein 2	gi|568966898|ref|XP_006513394.1|/0/PREDICTED: NGFI-A-binding protein 2 isoform X2 [Mus musculus]
228980	4422	637.667	184.333	654.335	144.959	-2.17438	Down	0.0367541	1	Taf4a	TAF4A RNA polymerase II, TATA box binding protein (TBP)-associated factor	gi|124487354|ref|NP_001074561.1|/0/transcription initiation factor TFIID subunit 4 [Mus musculus]
67166	2928	1520.67	289	1510.3	262.296	-2.52557	Down	0.0363317	1	Arl8b	ADP-ribosylation factor-like 8B	gi|589944812|ref|XP_006985095.1|/1.23559e-118/PREDICTED: ADP-ribosylation factor-like protein 8B [Peromyscus maniculatus bairdii]
19172	949	4381.33	2120.67	4025.68	1922.67	-1.06612	Down	0.0349623	1	Psmb4	proteasome (prosome, macropain) subunit, beta type 4	gi|254540082|ref|NP_032971.2|/6.0646e-151/proteasome subunit beta type-4 precursor [Mus musculus]
20148	1367	0	72	0	55.3902	Inf	Up	0.0346831	1	Dhrs3	dehydrogenase/reductase (SDR family) member 3	gi|6755380|ref|NP_035433.1|/1.98943e-157/short-chain dehydrogenase/reductase 3 isoform 1 [Mus musculus]
106957	3905	0	71	0	55.6362	Inf	Up	0.0345659	1	Slc39a6	solute carrier family 39 (metal ion transporter), member 6	gi|156105683|ref|NP_631882.2|/0/zinc transporter ZIP6 precursor [Mus musculus]
16573	6030	1826	777.667	1574.41	653.234	-1.26914	Down	0.0344898	1	Kif5b	kinesin family member 5B	gi|61657921|ref|NP_032474.2|/0/kinesin-1 heavy chain [Mus musculus]
20598	1621	1.33333	93.6667	0.909508	83.0672	6.51305	Up	0.0341432	1	Smpd2	sphingomyelin phosphodiesterase 2, neutral	gi|6678031|ref|NP_033239.1|/0/sphingomyelin phosphodiesterase 2 [Mus musculus]
239510	6670	13.6667	181.667	9.32246	160.779	4.10822	Up	0.0338945	1	Phf20l1	PHD finger protein 20-like 1	gi|124487195|ref|NP_001074878.1|/0/PHD finger protein 20-like protein 1 [Mus musculus]
66300	1697	134.667	9.66667	148.4	7.42446	-4.32106	Down	0.0338722	1	Prr24	InaF motif containing 1	gi|210147464|ref|NP_001129742.1|/1.30763e-71/proline-rich protein 24 [Mus musculus]
244721	2755	0.333333	72.6667	0.227377	67.6013	8.21582	Up	0.0338139	1	Zfp846	zinc finger protein 846	gi|117938303|ref|NP_766507.2|/0/zinc finger protein 846 [Mus musculus]
66912	1889	469.333	116.333	423.067	93.3864	-2.1796	Down	0.0334651	1	Bzw2	basic leucine zipper and W2 domains 2	gi|148704906|gb|EDL36853.1|/0/basic leucine zipper and W2 domains 2 [Mus musculus]
72108	4267	53	328	43.6253	285.491	2.71021	Up	0.0334402	1	Ddhd2	DDHD domain containing 2	gi|568954250|ref|XP_006509258.1|/0/PREDICTED: phospholipase DDHD2 isoform X1 [Mus musculus]
14466	2069	60.6667	349.667	45.5443	313.941	2.78515	Up	0.0331035	1	Gba	glucosidase, beta, acid	gi|148683282|gb|EDL15229.1|/0/glucosidase, beta, acid, isoform CRA_a [Mus musculus]
233040	1961	81	0.333333	63.6522	0.237083	-8.06867	Down	0.0329765	1	Fbxo27	F-box protein 27	gi|568945519|ref|XP_006539926.1|/0/PREDICTED: F-box only protein 27 isoform X2 [Mus musculus]
75415	4959	238.333	8.33333	231.095	10.4708	-4.46404	Down	0.032865	1	Arhgap12	Rho GTPase activating protein 12	gi|148691091|gb|EDL23038.1|/0/Rho GTPase activating protein 12, isoform CRA_c [Mus musculus]
12585	2525	2	220.667	2.277	177.46	6.28422	Up	0.0324796	1	Cdr2	cerebellar degeneration-related 2	gi|161484625|ref|NP_031698.2|/0/cerebellar degeneration-related protein 2 [Mus musculus]
18011	3690	100.333	0.333333	111.7	0.237083	-8.88002	Down	0.0321948	1	Neurl1a	neuralized homolog 1A (Drosophila)	gi|254939528|ref|NP_001156952.1|/0/E3 ubiquitin-protein ligase NEURL1 isoform 2 [Mus musculus]
54650	7694	5.33333	138.667	4.57132	116.448	4.67093	Up	0.0320827	1	Sfmbt1	Scm-like with four mbt domains 1	gi|9507089|ref|NP_062333.1|/0/scm-like with four MBT domains protein 1 [Mus musculus]
56422	2784	513.333	139.667	501.761	124.278	-2.01342	Down	0.0319436	1	Hbs1l	Hbs1-like (S. cerevisiae)	gi|50510767|dbj|BAD32369.1|/0/mKIAA1038 protein [Mus musculus]
105171	4102	59.3333	0	57.776	0	#NAME?	Down	0.0319397	1	Arrdc3	arrestin domain containing 3	gi|28972730|dbj|BAC65781.1|/0/mKIAA1376 protein [Mus musculus]
58230	2046	308.333	53.3333	273.194	52.9152	-2.36817	Down	0.0314998	1	Rnf8	ring finger protein 8	gi|50510567|dbj|BAD32269.1|/0/mKIAA0646 protein [Mus musculus]
244954	2525	36	280.333	32.9723	233.549	2.8244	Up	0.0312863	1	Prss35	protease, serine 35	gi|148694560|gb|EDL26507.1|/0/protease, serine, 35, isoform CRA_b [Mus musculus]
67530	503	338	1042	295.959	907.871	1.61709	Up	0.0308591	1	Uqcrb	ubiquinol-cytochrome c reductase binding protein	gi|13385726|ref|NP_080495.1|/7.3897e-60/cytochrome b-c1 complex subunit 7 [Mus musculus]
70930	4651.03	9	156.667	8.38719	141.653	4.07803	Up	0.0307554	1	Nol8	nucleolar protein 8	gi|406353182|ref|NP_001258326.1|/0/nucleolar protein 8 [Mus musculus]
229905	2275	86.3333	0.333333	64.357	0.276301	-7.86372	Down	0.0302481	1	Ccbl2	cysteine conjugate-beta lyase 2	gi|81894052|sp|Q71RI9.1|KAT3_MOUSE/0/RecName: Full=Kynurenine--oxoglutarate transaminase 3; AltName: Full=Cysteine-S-conjugate beta-lyase 2; AltName: Full=Kynurenine aminotransferase III; Short=KATIII; AltName: Full=Kynurenine--glyoxylate transaminase; AltName: Full=Kynurenine--oxoglutarate transaminase III [Mus musculus]
109267	2728	79.6667	1.33333	87.6101	1.5328	-5.83686	Down	0.0302416	1	Srcrb4d	scavenger receptor cysteine rich family, 4 domains	gi|237858578|ref|NP_001153838.1|/0/scavenger receptor cysteine-rich domain-containing group B protein precursor [Mus musculus]
242083	3962	8.33333	172	5.81775	132.285	4.50704	Up	0.0300189	1	Ppm1l	protein phosphatase 1 (formerly 2C)-like	gi|66392585|ref|NP_848841.2|/0/protein phosphatase 1L [Mus musculus]
245386	1797	62.6667	0.333333	70.97	0.418832	-7.40469	Down	0.0298805	1	Tmem255a	transmembrane protein 255A	gi|576080534|ref|NP_001276656.1|/0/transmembrane protein 255A isoform 2 [Mus musculus]
170791	2738.73	809.667	2110	708.188	1749.57	1.3048	Up	0.0294362	1	Rbm39	RNA binding motif protein 39	gi|537151505|gb|ERE71700.1|/0/RNA-binding protein 39-like isoform 1 [Cricetulus griseus]
15204	15363	362	66.6667	373.63	62.0245	-2.5907	Down	0.0293488	1	Herc2	hect (homologous to the E6-AP (UBE3A) carboxyl terminus) domain and RCC1 (CHC1)-like domain (RLD) 2	gi|148689922|gb|EDL21869.1|/0/hect (homologous to the E6-AP (UBE3A) carboxyl terminus) domain and RCC1 (CHC1)-like domain (RLD) 2, isoform CRA_b [Mus musculus]
72828	3243	2.33333	115.333	2.25827	95.7796	5.40643	Up	0.0289492	1	Ubash3b	ubiquitin associated and SH3 domain containing, B	gi|532006723|ref|XP_005347197.1|/0/PREDICTED: ubiquitin-associated and SH3 domain-containing protein B [Microtus ochrogaster]
104175	4092	1.33333	90	0.909508	89.4573	6.61997	Up	0.0286977	1	Sbk1	SH3-binding kinase 1	gi|568949288|ref|XP_006507244.1|/0/PREDICTED: serine/threonine-protein kinase SBK1 isoform X1 [Mus musculus]
56357	2067	141.333	9	147.188	7.26403	-4.34074	Down	0.0284683	1	Ivd	isovaleryl coenzyme A dehydrogenase	gi|9789985|ref|NP_062800.1|/0/isovaleryl-CoA dehydrogenase, mitochondrial precursor [Mus musculus]
75602	751	0	83.6667	0	72.4871	Inf	Up	0.028124	1	1810062O18Rik	RIKEN cDNA 1810062O18 gene	gi|148669557|gb|EDL01504.1|/3.94299e-74/mCG145865 [Mus musculus]
228765	1412	10.6667	162.667	10.3446	162.738	3.9756	Up	0.0281098	1	Sdcbp2	syndecan binding protein (syntenin) 2	gi|148673971|gb|EDL05918.1|/3.41996e-176/syndecan binding protein (syntenin) 2 [Mus musculus]
18519	4100	106.333	3	105.341	2.44749	-5.42762	Down	0.0274464	1	Kat2b	K(lysine) acetyltransferase 2B	gi|52345413|ref|NP_064389.2|/0/histone acetyltransferase KAT2B isoform 1 [Mus musculus]
215210	1278	1212	451.667	1145.25	390.395	-1.55265	Down	0.0270457	1	Tmem120a	transmembrane protein 120A	gi|29789387|ref|NP_766129.1|/0/transmembrane protein 120A [Mus musculus]
73451	3385	65.3333	0	59.8423	0	#NAME?	Down	0.02681	1	Zfp763	zinc finger protein 763	gi|58037331|ref|NP_082819.1|/0/zinc finger protein 763 [Mus musculus]
77305	4313	848.667	272	731.32	248.765	-1.55572	Down	0.0264643	1	Wdr82	WD repeat domain containing 82	gi|147904340|ref|NP_079498.2|/0/WD repeat-containing protein 82 [Homo sapiens]
67621	1826	0	165	0	122.263	Inf	Up	0.0260958	1	Bend5	BEN domain containing 5	gi|148698742|gb|EDL30689.1|/0/RIKEN cDNA 2310026E23, isoform CRA_c [Mus musculus]
74375	4138	65.6667	0.333333	73.681	0.237083	-8.27976	Down	0.0258307	1	Gcc1	golgi coiled coil 1	gi|268370067|ref|NP_083176.3|/0/GRIP and coiled-coil domain-containing protein 1 [Mus musculus]
237082	2455.05	69.3333	0	72.9924	0	#NAME?	Down	0.025546	1	Nxt2	nuclear transport factor 2-like export factor 2	gi|594542509|ref|NP_001277461.1|/6.82246e-91/NTF2-related export protein 2 isoform b [Mus musculus]
20163	1607	2.33333	114.667	1.59164	101.555	5.99561	Up	0.0249878	1	Rsu1	Ras suppressor protein 1	gi|31982028|ref|NP_033131.2|/5.17653e-155/ras suppressor protein 1 [Mus musculus]
381290	8101	0.333333	90.6667	0.360704	70.5902	7.61251	Up	0.0246436	1	Atp2b4	ATPase, Ca++ transporting, plasma membrane 4	gi|54261793|ref|NP_998781.1|/0/plasma membrane calcium ATPase 4 isoform b [Mus musculus]
75459	478	0	119	0	102.773	Inf	Up	0.0243575	1	Syce3	synaptonemal complex central element protein 3	gi|568993562|ref|XP_006521569.1|/5.91241e-58/PREDICTED: synaptonemal complex central element protein 3 isoform X1 [Mus musculus]
72145	14277	40.6667	303.667	46.2408	260.683	2.49506	Up	0.0241301	1	Wdfy3	WD repeat and FYVE domain containing 3	gi|39930599|ref|NP_766470.2|/0/WD repeat and FYVE domain-containing protein 3 [Mus musculus]
13999	428	22	230	16.7401	211.936	3.66224	Up	0.0240269	1	Gm14288	predicted gene 14288	gi|294345440|ref|NP_001170877.1|/2.00269e-42/KRAB box and zinc finger C2H2 type domain containing protein isoform 1 [Mus musculus]
16709	4468.15	72.6667	423.667	54.7554	355.241	2.69773	Up	0.0234899	1	Ktn1	kinectin 1	gi|568986924|ref|XP_006518718.1|/0/PREDICTED: kinectin isoform X29 [Mus musculus]
14658	2979	178.667	11	180.935	13.6397	-3.72959	Down	0.0232157	1	Glrb	glycine receptor, beta subunit	gi|31981754|ref|NP_034428.2|/0/glycine receptor subunit beta isoform 1 precursor [Mus musculus]
69315	1808	0.333333	85.3333	0.360704	73.234	7.66556	Up	0.0231053	1	1700001L19Rik	RIKEN cDNA 1700001L19 gene	gi|198278539|ref|NP_081311.1|/4.50976e-102/uncharacterized protein C5orf49 homolog [Mus musculus]
68947	2397	58	0	64.9503	0	#NAME?	Down	0.0230218	1	Chst8	carbohydrate (N-acetylgalactosamine 4-0) sulfotransferase 8	gi|255522962|ref|NP_780349.3|/0/carbohydrate sulfotransferase 8 [Mus musculus]
229011	2208	32.6667	270.333	35.2873	249.842	2.82379	Up	0.0225164	1	Samd10	sterile alpha motif domain containing 10	gi|148675490|gb|EDL07437.1|/1.19382e-139/sterile alpha motif domain containing 10, isoform CRA_c [Mus musculus]
107271	2874	64.6667	374.667	62.5653	357.494	2.51448	Up	0.0223209	1	Yars	tyrosyl-tRNA synthetase	gi|411147387|ref|NP_598912.4|/0/tyrosine--tRNA ligase, cytoplasmic [Mus musculus]
214425	4153	1.33333	106	1.04283	91.7123	6.45853	Up	0.0222782	1	Cilp	cartilage intermediate layer protein, nucleotide pyrophosphohydrolase	gi|27734196|ref|NP_775561.1|/0/cartilage intermediate layer protein 1 precursor [Mus musculus]
11975	3841	265	36.6667	268.211	31.7534	-3.07839	Down	0.0218001	1	Atp6v0a1	ATPase, H+ transporting, lysosomal V0 subunit A1	gi|568971300|ref|XP_006532117.1|/0/PREDICTED: V-type proton ATPase 116 kDa subunit a isoform 1 isoform X6 [Mus musculus]
66374	1659	186	740.667	188.951	594.098	1.65269	Up	0.0212941	1	2310011J03Rik	RIKEN cDNA 2310011J03 gene	gi|21313500|ref|NP_079797.1|/1.19172e-53/UPF0449 protein C19orf25 homolog [Mus musculus]
18129	10506	67.6667	0	64.115	0	#NAME?	Down	0.0211038	1	Notch2	notch 2	gi|134288853|ref|NP_035058.2|/0/neurogenic locus notch homolog protein 2 precursor [Mus musculus]
21339	2398	1.66667	107	1.29277	117.658	6.50799	Up	0.0210787	1	Taf1a	TATA box binding protein (Tbp)-associated factor, RNA polymerase I, A	gi|485464573|ref|NP_001264887.1|/0/TATA box-binding protein-associated factor RNA polymerase I subunit A isoform 3 [Mus musculus]
19296	3074	120.667	3.66667	115.742	4.60715	-4.6509	Down	0.0210684	1	Pvt1	plasmacytoma variant translocation 1	gi|74139116|dbj|BAE38453.1|/3.41428e-34/unnamed protein product [Mus musculus]
110196	1262	971.667	312.667	867.911	261.159	-1.73262	Down	0.0209101	1	Fdps	farnesyl diphosphate synthetase	gi|359279938|ref|NP_001240680.1|/0/farnesyl pyrophosphate synthase isoform 1 precursor [Mus musculus]
19395	2209	0	79.6667	0	63.9573	Inf	Up	0.0208562	1	Rasgrp2	RAS, guanyl releasing protein 2	gi|131888394|ref|NP_035372.2|/0/RAS guanyl-releasing protein 2 [Mus musculus]
71801	2956	2962.33	1263	2861.38	1133.1	-1.33643	Down	0.01992	1	Plekhf2	pleckstrin homology domain containing, family F (with FYVE domain) member 2	gi|511898037|ref|XP_004768595.1|/6.58493e-144/PREDICTED: pleckstrin homology domain-containing family F member 2-like isoform X1 [Mustela putorius furo]
71566	2929	70.6667	0.333333	78.1628	0.418832	-7.54397	Down	0.0199033	1	Clmp	CXADR-like membrane protein	gi|31542035|ref|NP_598494.2|/0/CXADR-like membrane protein precursor [Mus musculus]
73473	9623	91.6667	491.667	73.0284	416.848	2.51299	Up	0.0198458	1	Iws1	IWS1 homolog (S. cerevisiae)	gi|148664636|gb|EDK97052.1|/0/IWS1 homolog (S. cerevisiae), isoform CRA_b [Mus musculus]
74600	899	162.667	731.333	121.741	702.284	2.52824	Up	0.0197549	1	Mrpl47	mitochondrial ribosomal protein L47	gi|29826332|ref|NP_083293.1|/4.56692e-145/39S ribosomal protein L47, mitochondrial [Mus musculus]
230088	3031	500	47.3333	520.523	35.3876	-3.87865	Down	0.0195446	1	Fam214b	family with sequence similarity 214, member B	gi|27370006|ref|NP_766279.1|/0/protein FAM214B [Mus musculus]
80751	1980	51.3333	354.333	36.2631	324.579	3.16199	Up	0.0195105	1	Rnf34	ring finger protein 34	gi|13385490|ref|NP_085041.1|/0/E3 ubiquitin-protein ligase RNF34 [Mus musculus]
70604	1851	5	166.333	3.41066	124.619	5.19133	Up	0.0193938	1	Dnajb14	DnaJ (Hsp40) homolog, subfamily B, member 14	gi|226371690|ref|NP_001028327.1|/0/dnaJ homolog subfamily B member 14 [Mus musculus]
68992	1119	94	1.66667	106.207	1.95163	-5.76605	Down	0.0191073	1	Zfp580	zinc finger protein 580	gi|8518179|emb|CAB94389.1|/2.11013e-111/LDL induced endothelial cell protein [Homo sapiens]
17423	3907	0.666667	110.667	0.610636	81.4961	7.06027	Up	0.0187395	1	Ndst2	N-deacetylase/N-sulfotransferase (heparan glucosaminyl) 2	gi|113195688|ref|NP_034941.2|/0/bifunctional heparan sulfate N-deacetylase/N-sulfotransferase 2 [Mus musculus]
381203	1897	0	67.6667	0	74.6632	Inf	Up	0.0180323	1	Slc22a20	solute carrier family 22 (organic anion transporter), member 20	gi|38348536|ref|NP_941052.1|/0/solute carrier family 22 member 20 [Mus musculus]
224705	2766	212.667	793.333	205.716	765.149	1.89509	Up	0.0180264	1	Vps52	vacuolar protein sorting 52 (yeast)	gi|148747162|ref|NP_766208.2|/0/vacuolar protein sorting-associated protein 52 homolog [Mus musculus]
66277	2294	143	3.66667	114.224	4.32209	-4.72399	Down	0.0173189	1	Klf15	Kruppel-like factor 15	gi|568942591|ref|XP_006506534.1|/0/PREDICTED: Kruppel-like factor 15 isoform X1 [Mus musculus]
30060	4133	0	70.6667	0	69.7088	Inf	Up	0.0172752	1	Mfi2	antigen p97 (melanoma associated) identified by monoclonal antibodies 133.2 and 96.5	gi|13994140|ref|NP_038928.1|/0/melanotransferrin precursor [Mus musculus]
68644	1127	4.33333	137.333	4.06762	134.317	5.04531	Up	0.0162708	1	Abhd14a	abhydrolase domain containing 14A	gi|159131878|ref|NP_001103742.1|/1.78083e-150/alpha/beta hydrolase domain-containing protein 14A isoform b [Mus musculus]
59049	2294	5	140.333	3.94396	144.25	5.19278	Up	0.0154255	1	Slc22a17	solute carrier family 22 (organic cation transporter), member 17	gi|297694749|ref|XP_002824631.1|/0/PREDICTED: solute carrier family 22 member 17 isoform 2 [Pongo abelii]
75812	2118.59	8.33333	172	5.81775	169.044	4.86079	Up	0.0144657	1	Tasp1	taspase, threonine aspartase 1	gi|227496421|ref|NP_001153113.1|/0/threonine aspartase 1 isoform b [Mus musculus]
74597	1530	0.333333	103	0.227377	80.8133	8.47336	Up	0.0140621	1	4833418N02Rik	RIKEN cDNA 4833418N02 gene	gi|148706682|gb|EDL38629.1|/7.44765e-55/mCG145010 [Mus musculus]
239435	1360	0	69.6667	0	75.904	Inf	Up	0.0139406	1	Aard	alanine and arginine rich domain containing protein	gi|149066401|gb|EDM16274.1|/3.66996e-95/alanine and arginine rich domain containing protein [Rattus norvegicus]
217779	2401	0	89.3333	0	70.166	Inf	Up	0.0139116	1	Lysmd1	LysM, putative peptidoglycan-binding, domain containing 1	gi|148669246|gb|EDL01193.1|/7.77083e-124/mCG1025408 [Mus musculus]
71960	6392	111.333	2.33333	118.704	1.65958	-6.1604	Down	0.0135651	1	Myh14	myosin, heavy polypeptide 14	gi|568948532|ref|XP_006541267.1|/0/PREDICTED: myosin-14 isoform X5 [Mus musculus]
56812	1881	232.333	19	248.255	19.2197	-3.69117	Down	0.0135591	1	Dnajb2	DnaJ (Hsp40) homolog, subfamily B, member 2	gi|229577332|ref|NP_001153355.1|/0/dnaJ homolog subfamily B member 2 isoform 3 [Mus musculus]
664862	2956	2764	955	2754.22	870.855	-1.66114	Down	0.0131333	1	Gpr137b-ps	G protein-coupled receptor 137B, pseudogene	gi|8132351|gb|AAF73259.1|AF154337_1/0/putative seven pass transmembrane protein [Mus musculus]
19075	1533	86.3333	489.667	68.6686	461.553	2.74877	Up	0.013115	1	Prim1	DNA primase, p49 subunit	gi|6679459|ref|NP_032947.1|/0/DNA primase small subunit [Mus musculus]
97243	3364	168.333	5	132.714	4.20861	-4.97883	Down	0.0125962	1	Naa11	N(alpha)-acetyltransferase 11, NatA catalytic subunit	gi|85701706|ref|NP_001028363.1|/6.28034e-122/N-alpha-acetyltransferase 11 [Mus musculus]
230594	6054	423.667	73.3333	439.376	61.6666	-2.83289	Down	0.0125422	1	Zcchc11	zinc finger, CCHC domain containing 11	gi|83977461|ref|NP_780681.2|/0/terminal uridylyltransferase 4 [Mus musculus]
230789	3034.8	1025	302.333	1009.14	312.567	-1.69089	Down	0.0124893	1	Fam76a	family with sequence similarity 76, member A	gi|255003755|ref|NP_001157264.1|/1.20021e-161/protein FAM76A isoform B [Mus musculus]
791294	1506	0.333333	103.667	0.383259	83.3656	7.76499	Up	0.0123996	1	Gm9958	predicted gene 9958	gi|148673376|gb|EDL05323.1|/1.72931e-56/mCG147145 [Mus musculus]
18046	1876	1203.67	390.333	1204.63	364.466	-1.72474	Down	0.0122787	1	Nfyc	nuclear transcription factor-Y gamma	gi|532064124|ref|XP_005317929.1|/1.5441e-169/PREDICTED: nuclear transcription factor Y subunit gamma isoform X1 [Ictidomys tridecemlineatus]
104184	2355	16	253	15.4698	198.309	3.68023	Up	0.0122018	1	Blmh	bleomycin hydrolase	gi|30519997|ref|NP_848760.1|/0/bleomycin hydrolase [Mus musculus]
100502950	1152	141.333	5.33333	150.09	5.61082	-4.74148	Down	0.0120065	1	Gm3336	predicted gene 3336	gi|148696915|gb|EDL28862.1|/1.33488e-108/mCG14782, isoform CRA_b [Mus musculus]
14149	1866	15.3333	250	11.9485	218.857	4.19509	Up	0.0119296	1	Fdxr	ferredoxin reductase	gi|74137231|dbj|BAE22000.1|/0/unnamed protein product [Mus musculus]
93747	1491	790	207.333	746.786	176.351	-2.08224	Down	0.0117988	1	Echs1	enoyl Coenzyme A hydratase, short chain, 1, mitochondrial	gi|29789289|ref|NP_444349.1|/6.2874e-160/enoyl-CoA hydratase, mitochondrial precursor [Mus musculus]
26377	3088	8	214	6.25701	161.762	4.69226	Up	0.0117549	1	Dapp1	dual adaptor for phosphotyrosine and 3-phosphoinositides 1	gi|6753604|ref|NP_036062.1|/2.99257e-163/dual adapter for phosphotyrosine and 3-phosphotyrosine and 3-phosphoinositide [Mus musculus]
22327	1601	1867.67	661.333	1683.61	532.573	-1.6605	Down	0.0115413	1	Vbp1	von Hippel-Lindau binding protein 1	gi|124248572|ref|NP_035822.2|/3.06163e-107/prefoldin subunit 3 [Mus musculus]
76763	2487	91.3333	0	70.9675	0	#NAME?	Down	0.0115314	1	Mospd2	motile sperm domain containing 2	gi|594542546|ref|NP_001277453.1|/0/motile sperm domain-containing protein 2 isoform 3 [Mus musculus]
66385	3653	58.3333	421.667	51.8595	362.466	2.80516	Up	0.011421	1	Ppp1r7	protein phosphatase 1, regulatory (inhibitor) subunit 7	gi|12963569|ref|NP_075689.1|/0/protein phosphatase 1 regulatory subunit 7 [Mus musculus]
56470	1286	89	0	72.1758	0	#NAME?	Down	0.0111039	1	Rgs19	regulator of G-protein signaling 19	gi|600971649|ref|NP_001278134.1|/1.69514e-144/regulator of G-protein signaling 19 isoform a [Mus musculus]
75627	2125	7.33333	275.667	5.15818	207.739	5.33177	Up	0.0108893	1	Snapc1	small nuclear RNA activating complex, polypeptide 1	gi|30409986|ref|NP_848479.1|/0/snRNA-activating protein complex subunit 1 [Mus musculus]
11529	2079	198.333	0	225.831	0	#NAME?	Down	0.0108294	1	Adh7	alcohol dehydrogenase 7 (class IV), mu or sigma polypeptide	gi|31560625|ref|NP_033756.2|/0/alcohol dehydrogenase class 4 mu/sigma chain [Mus musculus]
192195	11293	238.667	21.3333	245.519	18.1597	-3.75702	Down	0.0105598	1	Ash1l	ash1 (absent, small, or homeotic)-like (Drosophila)	gi|73622271|ref|NP_619620.3|/0/histone-lysine N-methyltransferase ASH1L [Mus musculus]
192212	4224	0	93.3333	0	74.9356	Inf	Up	0.0105386	1	Prom2	prominin 2	gi|224994182|ref|NP_620089.2|/0/prominin-2 isoform 1 precursor [Mus musculus]
60527	3269	70	0	78.6799	0	#NAME?	Down	0.0101914	1	Fads3	fatty acid desaturase 3	gi|70887801|ref|NP_068690.3|/0/fatty acid desaturase 3 [Mus musculus]
19769	2453.54	249.667	23	249.821	22.9131	-3.44665	Down	0.0101413	1	Rit1	Ras-like without CAAX 1	gi|568922126|ref|XP_006501222.1|/3.4427e-100/PREDICTED: GTP-binding protein Rit1 isoform X2 [Mus musculus]
70144	5918	216	17.6667	230.359	22.0556	-3.38467	Down	0.00995488	1	Lrch3	leucine-rich repeats and calponin homology (CH) domain containing 3	gi|124486939|ref|NP_001074724.1|/0/leucine-rich repeat and calponin homology domain-containing protein 3 precursor [Mus musculus]
15369	1258	4	192.667	3.48538	158.979	5.51138	Up	0.00957407	1	Hmox2	heme oxygenase (decycling) 2	gi|568994647|ref|XP_006521867.1|/0/PREDICTED: heme oxygenase 2 isoform X2 [Mus musculus]
227801	4352	325.667	41.6667	334.329	33.8481	-3.30412	Down	0.00948501	1	Dennd1a	DENN/MADD domain containing 1A	gi|254675212|ref|NP_666234.3|/0/DENN domain-containing protein 1A [Mus musculus]
213019	1514	128	2.33333	123.817	2.20483	-5.8114	Down	0.00934608	1	Pdlim2	PDZ and LIM domain 2	gi|22122423|ref|NP_666090.1|/0/PDZ and LIM domain protein 2 [Mus musculus]
20683	7818	31.3333	319	30.0622	288.167	3.26088	Up	0.00927518	1	Sp1	trans-acting transcription factor 1	gi|119226255|ref|NP_038700.2|/0/transcription factor Sp1 [Mus musculus]
14200	1417	74.3333	488.333	61.8429	466.546	2.91534	Up	0.00918575	1	Fhl2	four and a half LIM domains 2	gi|589946895|ref|XP_006986124.1|/1.34582e-180/PREDICTED: four and a half LIM domains protein 2 isoform X1 [Peromyscus maniculatus bairdii]
52184	2291	115.333	1	102.796	0.71125	-7.17521	Down	0.00918551	1	Odf2l	outer dense fiber of sperm tails 2-like	gi|244793625|ref|NP_001156010.1|/0/outer dense fiber protein 2-like isoform 1 [Mus musculus]
380608	2358	9.66667	200	10.3125	188.287	4.19046	Up	0.00914552	1	Tagap1	T cell activation GTPase activating protein 1	gi|148228285|ref|NP_671511.2|/0/T-cell activation GTPase-activating protein 1 [Mus musculus]
72502	3581	227	17.6667	234.698	15.6944	-3.90249	Down	0.00900467	1	Cwf19l1	CWF19-like 1, cell cycle control (S. pombe)	gi|124487291|ref|NP_001074546.1|/0/CWF19-like protein 1 [Mus musculus]
14281	2107	0	83.6667	0	89.6782	Inf	Up	0.00844531	1	Fos	FBJ osteosarcoma oncogene	gi|6753894|ref|NP_034364.1|/0/proto-oncogene c-Fos [Mus musculus]
75758	1330	1318.33	402.333	1224.01	372.903	-1.71474	Down	0.00821312	1	9130401M01Rik	RIKEN cDNA 9130401M01 gene	gi|21313070|ref|NP_083694.1|/0/uncharacterized protein C8orf76 homolog [Mus musculus]
14869	785	376.333	46.3333	329.948	50.4025	-2.71067	Down	0.00740865	1	Gstp2	glutathione S-transferase, pi 2	gi|32401425|ref|NP_861461.1|/1.1469e-119/glutathione S-transferase P 2 [Mus musculus]
114715	6319	0.666667	190.667	0.721407	151.73	7.71648	Up	0.00737295	1	Spred1	sprouty protein with EVH-1 domain 1, related sequence	gi|471015730|ref|NP_001264185.1|/1.88511e-128/sprouty-related, EVH1 domain-containing protein 1 isoform 2 [Mus musculus]
140629	3753	125	2.66667	139.617	2.62366	-5.73375	Down	0.00729115	1	Ubox5	U box domain containing 5	gi|31543595|ref|NP_542129.2|/0/RING finger protein 37 [Mus musculus]
242726	2333	1	119.333	0.815458	112.669	7.11026	Up	0.00714267	1	Padi6	peptidyl arginine deiminase, type VI	gi|119372294|ref|NP_694746.2|/0/protein-arginine deiminase type-6 [Mus musculus]
66674	1690	1572.33	494	1455.35	445.927	-1.70649	Down	0.00703987	1	Spryd7	SPRY domain containing 7	gi|27228993|ref|NP_079973.1|/3.60832e-114/SPRY domain-containing protein 7 [Mus musculus]
140780	6585	0	96	0	83.4145	Inf	Up	0.00674806	1	Bmp2k	BMP2 inducible kinase	gi|18129622|ref|NP_542439.1|/0/BMP-2-inducible protein kinase [Mus musculus]
14081	3925.08	105	0.666667	105.656	0.474166	-7.79977	Down	0.00662587	1	Acsl1	acyl-CoA synthetase long-chain family member 1	gi|568954505|ref|XP_006509325.1|/0/PREDICTED: long-chain-fatty-acid--CoA ligase 1 isoform X1 [Mus musculus]
67921	1363	863	207.667	883.309	206.017	-2.10015	Down	0.00655807	1	Ube2f	ubiquitin-conjugating enzyme E2F (putative)	gi|148708112|gb|EDL40059.1|/1.70231e-108/mCG12870, isoform CRA_d [Mus musculus]
14070	2490	0.333333	106.333	0.227377	99.2957	8.7705	Up	0.0061172	1	F8a	factor 8-associated gene A	gi|26328899|dbj|BAC28188.1|/0/unnamed protein product [Mus musculus]
11980	8131	0.333333	118	0.360704	96.461	8.06299	Up	0.00610265	1	Atp8a1	ATPase, aminophospholipid transporter (APLT), class I, type 8A, member 1	gi|60360628|dbj|BAD90541.1|/0/mKIAA4233 protein [Mus musculus]
231207	6757	516	77.6667	434.809	66.4734	-2.70953	Down	0.00586588	1	Cpeb2	cytoplasmic polyadenylation element binding protein 2	gi|293651589|ref|NP_001170850.1|/0/cytoplasmic polyadenylation element-binding protein 2 isoform 2 [Mus musculus]
69707	4027	280	24.6667	278.08	30.4235	-3.19224	Down	0.00578988	1	Iqcg	IQ motif containing G	gi|30410018|ref|NP_848465.1|/0/IQ domain-containing protein G [Mus musculus]
17978	8006	66.3333	513	45.9598	436.4	3.24721	Up	0.00554808	1	Ncoa2	nuclear receptor coactivator 2	gi|118026944|ref|NP_001071163.1|/0/nuclear receptor coactivator 2 isoform b [Mus musculus]
68099	1349	150.667	0.666667	168.945	0.655915	-8.00883	Down	0.00548537	1	Fam92a	family with sequence similarity 92, member A	gi|158749636|ref|NP_080834.3|/0/protein FAM92A1 [Mus musculus]
81910	5112.24	70.3333	523.667	59.4467	449.617	2.91903	Up	0.00532164	1	Rrbp1	ribosome binding protein 1	gi|19482168|ref|NP_598329.1|/0/ribosome-binding protein 1 isoform b [Mus musculus]
70701	4205	143.667	1.33333	117.485	1.31183	-6.48475	Down	0.00517659	1	Nipal1	NIPA-like domain containing 1	gi|124487089|ref|NP_001074674.1|/0/magnesium transporter NIPA3 [Mus musculus]
13076	2637	0	190	0	148.587	Inf	Up	0.00500715	1	Cyp1a1	cytochrome P450, family 1, subfamily a, polypeptide 1	gi|6753564|ref|NP_034122.1|/0/cytochrome P450 1A1 [Mus musculus]
243574	4521	118.667	0.333333	98.2491	0.276301	-8.47406	Down	0.00479451	1	Kbtbd8	kelch repeat and BTB (POZ) domain containing 8	gi|56788750|gb|AAH88734.1|/0/Kelch repeat and BTB (POZ) domain containing 8 [Mus musculus]
22709	2600	2	145	2.29955	140.209	5.93008	Up	0.00454911	1	Zfp51	zinc finger protein 51	gi|124269710|ref|NP_033584.3|/0/zinc finger protein 51 [Mus musculus]
74470	3632	0.333333	114.667	0.360704	104.275	8.17537	Up	0.00450772	1	Cep72	centrosomal protein 72	gi|187960077|ref|NP_083235.3|/0/centrosomal protein of 72 kDa [Mus musculus]
22764	6944	118	0.666667	111.584	0.513384	-7.76388	Down	0.00449444	1	Zfx	zinc finger protein X-linked	gi|569010000|ref|XP_006528028.1|/0/PREDICTED: zinc finger X-chromosomal protein isoform X1 [Mus musculus]
67374	4822	6.33333	222	5.38878	179.98	5.06174	Up	0.00431064	1	Jam2	junction adhesion molecule 2	gi|148747504|ref|NP_076333.3|/4.5595e-169/junctional adhesion molecule B precursor [Mus musculus]
70827	6286	309	25.6667	324.387	22.0941	-3.87598	Down	0.00426765	1	Trak2	trafficking protein, kinesin binding 2	gi|40254203|ref|NP_765994.2|/0/trafficking protein, kinesin binding 2 [Mus musculus]
19041	6277	4.33333	195.333	2.9559	165.846	5.8101	Up	0.00419999	1	Ppl	periplakin	gi|112421039|ref|NP_032935.2|/0/periplakin [Mus musculus]
14165	4572	0	182	0	145.487	Inf	Up	0.00409893	1	Fgf10	fibroblast growth factor 10	gi|7106313|ref|NP_032028.1|/1.66172e-120/fibroblast growth factor 10 precursor [Mus musculus]
50790	4987.08	138	0	136.066	0	#NAME?	Down	0.00341517	1	Acsl4	acyl-CoA synthetase long-chain family member 4	gi|148682802|gb|EDL14749.1|/0/acyl-CoA synthetase long-chain family member 4, isoform CRA_b [Mus musculus]
217935	3725	88.3333	0	96.816	0	#NAME?	Down	0.00340373	1	Wdr60	WD repeat domain 60	gi|113199781|ref|NP_666151.3|/0/WD repeat-containing protein 60 [Mus musculus]
192156	1761	517.667	77.3333	519.997	69.5833	-2.90169	Down	0.00334913	1	Mvd	mevalonate (diphospho) decarboxylase	gi|256985114|ref|NP_619597.2|/0/diphosphomevalonate decarboxylase [Mus musculus]
100041639	787	1.66667	162.333	1.40354	143.279	6.67361	Up	0.00277684	1	Gm3448	predicted gene 3448	gi|51491912|ref|NP_035690.2|/7.21713e-106/tctex1 domain-containing protein 3 isoform 1 [Mus musculus]
69064	2397.32	2.66667	179	1.81902	160.686	6.46494	Up	0.00264895	1	Fuom	fucose mutarotase	gi|555290142|ref|NP_001273147.1|/8.38953e-80/fucose mutarotase isoform 3 [Mus musculus]
68675	3720	107.667	0	100.375	0	#NAME?	Down	0.00259445	1	Fam172a	family with sequence similarity 172, member A	gi|568983578|ref|XP_006517417.1|/0/PREDICTED: protein FAM172A isoform X5 [Mus musculus]
70208	4928	1	148	1.08211	133.254	6.94419	Up	0.00247756	1	Med23	mediator complex subunit 23	gi|37360288|dbj|BAC98122.1|/0/mKIAA1216 protein [Mus musculus]
55951	907	4787.33	1581.67	4416.4	1449.4	-1.60741	Down	0.00189108	1	Mpc1	mitochondrial pyruvate carrier 1	gi|9055178|ref|NP_061289.1|/5.63599e-58/mitochondrial pyruvate carrier 1 [Mus musculus]
56805	4948	98.3333	0	109.973	0	#NAME?	Down	0.00162531	1	Zbtb33	zinc finger and BTB domain containing 33	gi|148697061|gb|EDL29008.1|/0/zinc finger and BTB domain containing 33, isoform CRA_b [Mus musculus]
100042295	874	101.667	0	109.01	0	#NAME?	Down	0.00162305	1	Gm3776	predicted gene 3776	gi|38173961|gb|AAH61134.1|/6.10215e-123/Glutathione S-transferase, alpha 1 (Ya) [Mus musculus]
54324	5420	163.333	1.33333	146.484	0.948333	-7.27114	Down	0.00152079	1	Arhgef5	Rho guanine nucleotide exchange factor (GEF) 5	gi|169234803|ref|NP_598435.1|/0/rho guanine nucleotide exchange factor 5 [Mus musculus]
22393	3564	144.667	0.666667	137.255	0.655915	-7.70913	Down	0.00120702	1	Wfs1	Wolfram syndrome 1 homolog (human)	gi|6755997|ref|NP_035846.1|/0/wolframin [Mus musculus]
72093	745	138.667	0.333333	128.564	0.276301	-8.86203	Down	0.0010434	1	2010320M18Rik	RIKEN cDNA 2010320M18 gene	-
22644	3264	0	145.667	0	114.974	Inf	Up	0.000902471	1	Rnf103	ring finger protein 103	gi|148666528|gb|EDK98944.1|/0/ring finger protein 103, isoform CRA_c [Mus musculus]
105014	1475	151.333	0	138.161	0	#NAME?	Down	0.000794155	1	Rdh14	retinol dehydrogenase 14 (all-trans and 9-cis)	gi|12963791|ref|NP_076186.1|/0/retinol dehydrogenase 14 [Mus musculus]
19729	1031	0.333333	189.667	0.227377	181.792	9.64298	Up	0.000363104	0.506204	Slc50a1	solute carrier family 50 (sugar transporter), member 1	gi|188497726|ref|NP_033083.2|/1.97629e-121/sugar transporter SWEET1 [Mus musculus]
109232	1922	144	0	137.992	0	#NAME?	Down	0.00025404	0.393508	Sccpdh	saccharopine dehydrogenase (putative)	gi|564382137|ref|XP_003751336.2|/0/PREDICTED: saccharopine dehydrogenase-like oxidoreductase-like [Rattus norvegicus]
21825	5802	0	188	0	141.245	Inf	Up	0.000230004	0.393508	Thbs1	thrombospondin 1	gi|625200801|ref|XP_007642207.1|/0/PREDICTED: thrombospondin-1 isoform X1 [Cricetulus griseus]
11833	1483	0	326.333	0	251.23	Inf	Up	0.000185308	0.369054	Aqp8	aquaporin 8	gi|6680714|ref|NP_031500.1|/1.49922e-145/aquaporin-8 isoform 1 [Mus musculus]
338351	6153	180	0.666667	191.433	0.513384	-8.54258	Down	0.000102887	0.239058	Akap17b	A kinase (PRKA) anchor protein 17B	gi|126432546|ref|NP_001075425.1|/0/A-kinase anchor protein 17B [Mus musculus]
20671	2897	0.666667	610	0.588081	471.536	9.64714	Up	5.52004e-05	0.15391	Sox17	SRY (sex determining region Y)-box 17	gi|575501717|ref|NP_001276394.1|/0/transcription factor SOX-17 isoform b [Mus musculus]
69226	1948	268.333	0.666667	277.855	0.513384	-9.08008	Down	3.59082e-05	0.125149	Snx24	sorting nexing 24	gi|569004455|ref|XP_006526283.1|/5.83514e-119/PREDICTED: sorting nexin-24 isoform X1 [Mus musculus]
19714	10666	235.667	0	257.763	0	#NAME?	Down	6.86713e-06	0.0319115	Rev3l	REV3-like, catalytic subunit of DNA polymerase zeta RAD54 like (S. cerevisiae)	gi|153792337|ref|NP_035394.2|/0/DNA polymerase zeta catalytic subunit [Mus musculus]
11545	3845	174.667	2182	136.568	1950.63	3.83625	Up	4.60166e-07	0.00320758	Parp1	poly (ADP-ribose) polymerase family, member 1	gi|20806109|ref|NP_031441.2|/0/poly [ADP-ribose] polymerase 1 [Mus musculus]
664849	1401	291.667	0	300.469	0	#NAME?	Down	5.17004e-08	0.000720755	Gm7367	1110014K08Rik pseudogene	gi|564375465|ref|XP_213532.4|/3.98906e-99/PREDICTED: UBA-like domain-containing protein 2-like [Rattus norvegicus]
