# Supplementary material for: RNAi-mediated knockdown of Parp1 does not improve the development of female cloned mouse embryos
Source: Oncotarget. 2017 Jul 18;8(41):69863–73. doi: 10.18632/oncotarget.19418 (PMC5642522; doi:10.18632/oncotarget.19418)
Supplement: Supplementary file 4 [file oncotarget-08-69863-s004.xls]

## Sheet: Sheet1
GeneID	length	ReadsMeanBL	ReadsMeanNT-PARP1si	baseMeanBL	baseMeanNT-PARP1si	log2Ratio(NT-PARP1si/BL)	Up-Down-Regulation(NT-PARP1si/BL)	P-value	FDR	Symbol	Description	Blast nr
66346	1034	719.5	130	626.636	102.315	-2.6146	Down	0.00985177	1	1700029P11Rik	RIKEN cDNA 1700029P11 gene	gi|225903452|ref|NP_079779.2|/4.04818e-82/NADH dehydrogenase [ubiquinone] 1 beta subcomplex subunit 11, mitochondrial-like [Mus musculus]
12626	1013	1748	458.667	1546.1	417.163	-1.88995	Down	0.0096982	1	Cetn3	centrin 3	gi|6680922|ref|NP_031710.1|/2.79605e-88/centrin-3 [Mus musculus]
94191	4375	1302	309.667	1143.61	251.579	-2.18451	Down	0.00969628	1	Adarb2	adenosine deaminase, RNA-specific, B2	gi|575501565|ref|NP_001276459.1|/0/double-stranded RNA-specific editase B2 isoform 2 [Mus musculus]
76007	6876	398	44.6667	355.134	32.0912	-3.46811	Down	0.0094956	1	Zmym2	zinc finger, MYM-type 2	gi|148704240|gb|EDL36187.1|/0/zinc finger, MYM-type 2, isoform CRA_b [Mus musculus]
12514	829	1.5	110	1.28003	113.316	6.46804	Up	0.00902551	1	Cd68	CD68 antigen	gi|597508192|ref|NP_001277987.1|/0/macrosialin precursor [Mus musculus]
192156	1761	80.5	517.667	69.802	540.779	2.9537	Up	0.0084938	1	Mvd	mevalonate (diphospho) decarboxylase	gi|256985114|ref|NP_619597.2|/0/diphosphomevalonate decarboxylase [Mus musculus]
16423	1928	0	186.667	0	182.846	Inf	Up	0.0084324	1	Cd47	CD47 antigen (Rh-related antigen, integrin-associated signal transducer)	gi|6754382|ref|NP_034711.1|/0/leukocyte surface antigen CD47 precursor [Mus musculus]
72612	1210	688.5	117.667	613.025	92.8687	-2.72268	Down	0.00841949	1	2700029M09Rik	RIKEN cDNA 2700029M09 gene	gi|148696693|gb|EDL28640.1|/0/mCG14817, isoform CRA_d [Mus musculus]
93683	4626	182.5	4.66667	151.779	3.31924	-5.51497	Down	0.0077633	1	Glce	glucuronyl C5-epimerase	gi|65301488|ref|NP_201577.3|/0/D-glucuronyl C5-epimerase [Mus musculus]
320685	2721	390	40	332.724	40.6701	-3.03229	Down	0.00764244	1	Dctd	dCMP deaminase	gi|568954869|ref|XP_006509506.1|/3.13047e-84/PREDICTED: deoxycytidylate deaminase isoform X2 [Mus musculus]
20371	3690	106.5	0.333333	91.8784	0.375947	-7.93305	Down	0.00753293	1	Foxp3	forkhead box P3	gi|16905075|ref|NP_473380.1|/0/forkhead box protein P3 [Mus musculus]
20229	1168	2517	649.333	2257.08	610.955	-1.88532	Down	0.00712898	0.997296	Sat1	spermidine/spermine N1-acetyl transferase 1	gi|33086594|gb|AAP92609.1|/1.55859e-104/Ab2-402 [Rattus norvegicus]
52708	2665	340	28.3333	296.312	23.1835	-3.67594	Down	0.00708045	0.997296	Zfp410	zinc finger protein 410	gi|357588471|ref|NP_001239512.1|/0/zinc finger protein 410 isoform 3 [Mus musculus]
170776	1569	702	118.333	630.44	107.73	-2.54894	Down	0.00694092	0.990214	Cd209c	CD209c antigen	gi|18777733|ref|NP_570973.1|/2.27826e-107/CD209 antigen-like protein C [Mus musculus]
330260	1850	6	218.333	4.78797	246.407	5.68548	Up	0.00686659	0.989407	Pon2	paraoxonase 2	gi|149064946|gb|EDM15022.1|/0/paraoxonase 2, isoform CRA_a [Rattus norvegicus]
74434	2351	120	0	113.778	0	#NAME?	Down	0.00683367	0.989407	Sohlh2	spermatogenesis and oogenesis specific basic helix-loop-helix 2	gi|158081743|ref|NP_083213.2|/0/spermatogenesis- and oogenesis-specific basic helix-loop-helix-containing protein 2 [Mus musculus]
22646	2004	103	0.333333	95.3131	0.397764	-7.90462	Down	0.00677584	0.989407	Zfp105	zinc finger protein 105	gi|113374173|ref|NP_033570.2|/0/zinc finger protein 105 [Mus musculus]
433938	6128	91.5	0	82.3995	0	#NAME?	Down	0.00658784	0.9786	Mn1	meningioma 1	gi|124486985|ref|NP_001074704.1|/0/probable tumor suppressor protein MN1 [Mus musculus]
13476	2910	399	1519.33	352.694	1594.2	2.17634	Up	0.00657419	0.9786	Reep5	receptor accessory protein 5	gi|161016826|ref|NP_031900.3|/2.24584e-104/receptor expression-enhancing protein 5 [Mus musculus]
207818	966	47	382	39.0834	372.422	3.25231	Up	0.00626419	0.950112	Smagp	small cell adhesion glycoprotein	gi|524925480|ref|XP_005066982.1|/2.11963e-67/PREDICTED: collagen alpha-1(I) chain-like [Mesocricetus auratus]
20683	7818	359.5	31.3333	316.689	31.3339	-3.33727	Down	0.00590579	0.905282	Sp1	trans-acting transcription factor 1	gi|119226255|ref|NP_038700.2|/0/transcription factor Sp1 [Mus musculus]
628456	627	95	0	84.5282	0	#NAME?	Down	0.00573524	0.888593	Gm6880	predicted gene 6880	gi|150010633|ref|NP_001092775.1|/3.81721e-113/uncharacterized protein LOC628456 [Mus musculus]
19376	1376	150.5	2	130.644	1.90456	-6.10004	Down	0.00570365	0.888593	Rab34	RAB34, member RAS oncogene family	gi|74227833|dbj|BAE35734.1|/2.00843e-157/unnamed protein product [Mus musculus]
106957	3905	99.5	0	84.2996	0	#NAME?	Down	0.00553063	0.875724	Slc39a6	solute carrier family 39 (metal ion transporter), member 6	gi|156105683|ref|NP_631882.2|/0/zinc transporter ZIP6 precursor [Mus musculus]
51798	1138	103	728	83.9372	769.265	3.1961	Up	0.00521758	0.835334	Ech1	enoyl coenzyme A hydratase 1, peroxisomal	gi|568946157|ref|XP_006540235.1|/0/PREDICTED: delta(3,5)-Delta(2,4)-dienoyl-CoA isomerase, mitochondrial isoform X1 [Mus musculus]
69217	2678	586.5	80.6667	504.061	89.6159	-2.49177	Down	0.00516428	0.835334	Plekha4	pleckstrin homology domain containing, family A (phosphoinositide binding specific) member 4	gi|568948442|ref|XP_006541222.1|/0/PREDICTED: pleckstrin homology domain-containing family A member 4 isoform X2 [Mus musculus]
107823	6933.19	154	0.333333	125.382	0.375947	-8.38159	Down	0.00493949	0.808785	Whsc1	Wolf-Hirschhorn syndrome candidate 1 (human)	gi|295424169|ref|NP_001171355.1|/0/histone-lysine N-methyltransferase NSD2 isoform 3 [Mus musculus]
67071	4683	110.5	0.333333	101.215	0.397764	-7.9913	Down	0.00489767	0.808785	Rps6ka6	ribosomal protein S6 kinase polypeptide 6	gi|67625733|ref|NP_080225.2|/0/ribosomal protein S6 kinase alpha-6 [Mus musculus]
110639	3638	174	0.666667	142.006	0.474177	-8.22631	Down	0.00489451	0.808785	Prps2	phosphoribosyl pyrophosphate synthetase 2	gi|544519441|ref|XP_005593024.1|/1.66448e-176/PREDICTED: ribose-phosphate pyrophosphokinase 2 isoform X2 [Macaca fascicularis]
229731	3383	4	151	3.19198	161.224	5.65847	Up	0.00485348	0.808785	Slc25a24	solute carrier family 25 (mitochondrial carrier, phosphate carrier), member 24	gi|27369998|ref|NP_766273.1|/0/calcium-binding mitochondrial carrier protein SCaMC-1 [Mus musculus]
195434	3695	28.5	309.333	22.7428	315.859	3.7958	Up	0.00477857	0.808785	Utp14b	UTP14, U3 small nucleolar ribonucleoprotein, homolog B (yeast)	gi|75992943|ref|NP_001001981.2|/0/U3 small nucleolar RNA-associated protein 14 homolog B [Mus musculus]
76572	1472	184.5	3.66667	157.194	2.60797	-5.91348	Down	0.00460397	0.799261	Rbmxl2	RNA binding motif protein, X-linked-like 2	gi|65301143|ref|NP_083936.1|/0/RNA-binding motif protein, X-linked-like-2 [Mus musculus]
99633	6052	100.5	0	88.0038	0	#NAME?	Down	0.00458873	0.799261	Lphn2	adhesion G protein-coupled receptor L2	gi|124486821|ref|NP_001074767.1|/0/latrophilin-2 precursor [Mus musculus]
19820	7435	1086	210	969.67	194.582	-2.31712	Down	0.00452298	0.799261	Rlim	ring finger protein, LIM domain interacting	gi|47078289|ref|NP_035406.3|/0/E3 ubiquitin-protein ligase RLIM [Mus musculus]
14913	917	436	40.3333	371.591	30.4333	-3.60999	Down	0.00451013	0.799261	Guca1a	guanylate cyclase activator 1a (retina)	gi|40254633|ref|NP_032215.2|/2.35098e-112/guanylyl cyclase-activating protein 1 [Mus musculus]
76809	7001	683.5	98.6667	583.377	99.0859	-2.55768	Down	0.00430199	0.784651	Bri3bp	Bri3 binding protein	gi|148687609|gb|EDL19556.1|/2.51532e-139/Bri3 binding protein, isoform CRA_a [Mus musculus]
12705	773	927	101.333	778.519	105.152	-2.88825	Down	0.00416285	0.769007	Cited1	Cbp/p300-interacting transactivator with Glu/Asp-rich carboxy-terminal domain 1	gi|451327619|ref|NP_001263403.1|/7.34629e-129/cbp/p300-interacting transactivator 1 isoform b [Mus musculus]
54384	3446	161.5	1.66667	132.945	1.18544	-6.80926	Down	0.00389139	0.728195	Mtmr7	myotubularin related protein 7	gi|103472017|ref|NP_001035789.1|/0/myotubularin-related protein 7 [Mus musculus]
76615	1451	143	1	122.002	0.850124	-7.16501	Down	0.00378164	0.716969	Got1l1	glutamic-oxaloacetic transaminase 1-like 1	gi|30962826|gb|AAH52754.1|/0/Glutamic-oxaloacetic transaminase 1-like 1 [Mus musculus]
19301	1035	110	788.667	91.1008	842.406	3.20898	Up	0.00376586	0.716969	Pxmp2	peroxisomal membrane protein 2	gi|112421058|ref|NP_033019.2|/1.29322e-104/peroxisomal membrane protein 2 [Mus musculus]
18595	6553	394	33.6667	351.112	39.9698	-3.13495	Down	0.00360136	0.701243	Pdgfra	platelet derived growth factor receptor, alpha polypeptide	gi|148705936|gb|EDL37883.1|/0/platelet derived growth factor receptor, alpha polypeptide, isoform CRA_a [Mus musculus]
224143	2835	163	2	141.698	1.90456	-6.21722	Down	0.0035958	0.701243	Poglut1	protein O-glucosyltransferase 1	gi|27369505|ref|NP_759012.1|/0/protein O-glucosyltransferase 1 precursor [Mus musculus]
217935	3725	0	88.3333	0	100.647	Inf	Up	0.00356303	0.701243	Wdr60	WD repeat domain 60	gi|113199781|ref|NP_666151.3|/0/WD repeat-containing protein 60 [Mus musculus]
329096	3200	153.5	840	142.006	754.876	2.41029	Up	0.0034836	0.701243	Gm17644	predicted gene, 17644	gi|2193869|dbj|BAA20418.1|/8.99385e-78/RNP particle component [Mus musculus]
56289	1731	53	461	44.4526	417.577	3.2317	Up	0.00342385	0.701243	Rassf1	Ras association (RalGDS/AF-6) domain family member 1	gi|9790187|ref|NP_062687.1|/1.44943e-150/ras association domain-containing protein 1 isoform 2 [Mus musculus]
231042	2909	20.5	289.333	16.4419	285.972	4.12043	Up	0.00337021	0.701243	Nupl2	nucleoporin like 2	gi|254540171|ref|NP_694732.3|/0/nucleoporin-like protein 2 [Mus musculus]
22097	4306	1252	4378.33	1088.35	4331.59	1.99275	Up	0.00306509	0.649484	Tsix	X (inactive)-specific transcript, opposite strand	gi|148682157|gb|EDL14104.1|/2.70024e-56/mCG59677 [Mus musculus]
13819	5352	1879	6383.33	1675.88	6442.16	1.94262	Up	0.00295746	0.636031	Epas1	endothelial PAS domain protein 1	gi|178057356|ref|NP_034267.3|/0/endothelial PAS domain-containing protein 1 [Mus musculus]
16691	1805	3806	12496.3	3276.31	11872.7	1.8575	Up	0.00292069	0.636031	Krt8	keratin 8	gi|114145561|ref|NP_112447.2|/0/keratin, type II cytoskeletal 8 [Mus musculus]
100042782	733	187	3	164.254	2.1338	-6.26637	Down	0.00272466	0.603994	Gm14458	predicted gene 14458	gi|148678224|gb|EDL10171.1|/1.94645e-107/mCG65721 [Mus musculus]
93835	1685	460	38.6667	392.653	34.1893	-3.52164	Down	0.00257298	0.579282	Amn	amnionless	gi|28077083|ref|NP_291081.2|/0/protein amnionless precursor [Mus musculus]
233575	1620	283.5	1307	249.814	1311.09	2.39184	Up	0.00257192	0.579282	Pgap2	post-GPI attachment to proteins 2	gi|74225352|dbj|BAE31606.1|/4.28375e-129/unnamed protein product [Mus musculus]
75317	3628	233.5	6.33333	202.856	5.28624	-5.26207	Down	0.00251113	0.579282	Parpbp	PARP1 binding protein	gi|148689520|gb|EDL21467.1|/0/mCG16776, isoform CRA_b [Mus musculus]
14857	861	1.5	135.667	1.19699	144.728	6.91778	Up	0.00242947	0.573873	Gsta1	glutathione S-transferase, alpha 1 (Ya)	gi|154350202|ref|NP_032207.3|/7.76399e-123/glutathione S-transferase A1 [Mus musculus]
74068	1740	132	0.333333	112.892	0.375947	-8.23019	Down	0.00241714	0.573873	Asz1	ankyrin repeat, SAM and basic leucine zipper domain containing 1	gi|256985174|ref|NP_076218.3|/0/ankyrin repeat, SAM and basic leucine zipper domain-containing protein 1 [Mus musculus]
18740	2448	130	0.333333	116.278	0.375947	-8.27283	Down	0.00214652	0.524223	Pitx1	paired-like homeodomain transcription factor 1	gi|635123757|ref|XP_008012679.1|/0/PREDICTED: pituitary homeobox 1 isoform X1 [Chlorocebus sabaeus]
72281	2767	0.5	146.667	0.398997	131.023	8.35923	Up	0.00213147	0.524223	Sh2d4a	SH2 domain containing 4A	gi|206597474|ref|NP_082458.1|/0/SH2 domain-containing protein 4A [Mus musculus]
13167	587	232	1169.33	202.24	1138.6	2.49311	Up	0.00211794	0.524223	Dbi	diazepam binding inhibitor	gi|83921595|ref|NP_001033088.1|/1.95026e-73/acyl-CoA-binding protein isoform 1 [Mus musculus]
83553	2485	124.5	0	116.871	0	#NAME?	Down	0.00207112	0.524223	Tktl1	transketolase-like 1	gi|125347421|ref|NP_113556.2|/0/transketolase-like protein 1 [Mus musculus]
66953	2361	464.5	36.6667	405.211	26.5181	-3.93362	Down	0.00202958	0.524223	Cdca7	cell division cycle associated 7	gi|21313220|ref|NP_080142.1|/0/cell division cycle-associated protein 7 [Mus musculus]
381246	1926	133.5	0.333333	117.327	0.237089	-8.95089	Down	0.00199933	0.524223	Xkr9	X Kell blood group precursor related family member 9 homolog	gi|59676597|ref|NP_001011873.1|/0/XK-related protein 9 [Mus musculus]
217835	3754	0	101.333	0	110.441	Inf	Up	0.00196709	0.524223	Rin3	Ras and Rab interactor 3	gi|238624151|ref|NP_808288.2|/0/ras and Rab interactor 3 isoform 1 [Mus musculus]
12406	2229	219.5	4.33333	186.868	4.50641	-5.3739	Down	0.00196306	0.524223	Serpinh1	serine (or cysteine) peptidase inhibitor, clade H, member 1	gi|635016454|ref|XP_008018373.1|/0/PREDICTED: serpin H1 isoform X1 [Chlorocebus sabaeus]
72891	1247	137	0.333333	116.965	0.397764	-8.19994	Down	0.00193888	0.524223	Xlr4c	X-linked lymphocyte-regulated 4C	gi|144226240|ref|NP_898917.2|/1.30803e-120/X-linked lymphocyte-regulated 4C [Mus musculus]
100042295	874	0	101.667	0	113.306	Inf	Up	0.00178123	0.513314	Gm3776	predicted gene 3776	gi|38173961|gb|AAH61134.1|/6.10215e-123/Glutathione S-transferase, alpha 1 (Ya) [Mus musculus]
14933	4357	116	0	105.023	0	#NAME?	Down	0.00175826	0.513314	Gyk	glycerol kinase	gi|569009733|ref|XP_006527897.1|/0/PREDICTED: glycerol kinase isoform X6 [Mus musculus]
74513	5646	136	0.333333	120.152	0.237089	-8.98522	Down	0.00173511	0.513314	Neto2	neuropilin (NRP) and tolloid (TLL)-like 2	gi|124486763|ref|NP_001074793.1|/0/neuropilin and tolloid-like protein 2 [Mus musculus]
106877	3403	116.5	0	107.415	0	#NAME?	Down	0.00156718	0.480458	Afap1l1	actin filament associated protein 1-like 1	gi|31982370|ref|NP_849259.2|/0/actin filament-associated protein 1-like 1 [Mus musculus]
667666	4155	455.5	34.3333	403.178	37.3339	-3.43286	Down	0.00150103	0.47018	Zfp600	zinc finger protein 600	gi|294712568|ref|NP_001171016.1|/0/zinc finger protein 600 [Mus musculus]
75459	478	119	0	109.991	0	#NAME?	Down	0.00135588	0.434152	Syce3	synaptonemal complex central element protein 3	gi|568993562|ref|XP_006521569.1|/5.91241e-58/PREDICTED: synaptonemal complex central element protein 3 isoform X1 [Mus musculus]
381290	8101	141	0.333333	126.716	0.375947	-8.39686	Down	0.00124981	0.409285	Atp2b4	ATPase, Ca++ transporting, plasma membrane 4	gi|54261793|ref|NP_998781.1|/0/plasma membrane calcium ATPase 4 isoform b [Mus musculus]
22137	2904	219.5	3.66667	196.998	2.60797	-6.23911	Down	0.00118093	0.395723	Ttk	Ttk protein kinase	gi|568961257|ref|XP_006511122.1|/0/PREDICTED: dual specificity protein kinase TTK isoform X2 [Mus musculus]
71602	4944	31.5	405.667	25.552	398.848	3.96433	Up	0.00117661	0.395723	Myo1e	myosin IE	gi|68299824|ref|NP_851417.2|/0/unconventional myosin-Ie [Mus musculus]
104384	898	140.5	0.333333	128.642	0.397764	-8.33724	Down	0.00116089	0.395723	Rhox9	reproductive homeobox 9	gi|12963859|ref|NP_076383.1|/2.05953e-129/reproductive homeobox on X chromosome, 9 [Mus musculus]
54638	2274	128	0	111.609	0	#NAME?	Down	0.0011441	0.395723	Ccdc22	coiled-coil domain containing 22	gi|148701955|gb|EDL33902.1|/0/coiled-coil domain containing 22, isoform CRA_b [Mus musculus]
18094	1260	621	59.6667	537.986	61.8151	-3.12154	Down	0.00114013	0.395723	Nkx2-9	NK2 homeobox 9	gi|111154095|ref|NP_032727.2|/1.51674e-132/homeobox protein Nkx-2.8 [Mus musculus]
15564	2019	128.5	0	112.507	0	#NAME?	Down	0.00109218	0.395723	Htr5b	5-hydroxytryptamine (serotonin) receptor 5B	gi|162135957|ref|NP_034613.2|/0/5-hydroxytryptamine receptor 5B [Mus musculus]
83564	3614	304.5	10.3333	277.698	7.34974	-5.23968	Down	0.000954391	0.371671	Nlrp4c	NLR family, pyrin domain containing 4C	gi|167466241|ref|NP_113566.2|/0/NACHT, LRR and PYD domains-containing protein 4C [Mus musculus]
17138	1685	129	0	115.895	0	#NAME?	Down	0.000930552	0.371671	Magea2	melanoma antigen, family A, 2	gi|21426897|ref|NP_064400.1|/0/melanoma antigen family A, 2 [Mus musculus]
11820	3152	1	150	0.797994	162.578	7.67054	Up	0.000805533	0.331626	App	amyloid beta (A4) precursor protein	gi|47271504|ref|NP_031497.2|/0/amyloid beta A4 protein isoform 2 precursor [Mus musculus]
574438	1650	164	0.666667	147.395	0.474177	-8.28005	Down	0.00080207	0.331626	Xlr5a	X-linked lymphocyte-regulated 5A	gi|262118189|ref|NP_001039004.2|/1.56603e-130/X-linked lymphocyte-regulated 5A [Mus musculus]
100502950	1152	0	141.333	0	156.231	Inf	Up	0.000750253	0.327588	Gm3336	predicted gene 3336	gi|148696915|gb|EDL28862.1|/1.33488e-108/mCG14782, isoform CRA_b [Mus musculus]
26366	1060	657	56.3333	564.057	40.2068	-3.81033	Down	0.00071537	0.322118	Ceacam10	carcinoembryonic antigen-related cell adhesion molecule 10	gi|229092064|ref|NP_031701.3|/3.27855e-151/carcinoembryonic antigen-related cell adhesion molecule 10 precursor [Mus musculus]
22247	3219	502	32.3333	439.952	26.8995	-4.0317	Down	0.000674978	0.313734	Umps	uridine monophosphate synthetase	gi|33859498|ref|NP_033497.1|/0/uridine 5'-monophosphate synthase [Mus musculus]
72012	583	153.5	0	143.251	0	#NAME?	Down	0.000630629	0.302891	1600020E01Rik	RIKEN cDNA 1600020E01 gene	-
20262	1136	428.5	20	363.53	16.1911	-4.4888	Down	0.000577262	0.28682	Stmn3	stathmin-like 3	gi|594031970|ref|XP_006040774.1|/2.0875e-106/PREDICTED: stathmin-3 [Bubalus bubalis]
15361	1716.97	598.5	43	506.662	44.5929	-3.50614	Down	0.000469579	0.241649	Hmga1	high mobility group AT-hook 1	gi|70909308|ref|NP_001020598.1|/9.54854e-54/high mobility group protein HMG-I/HMG-Y isoform a [Mus musculus]
59049	2294	279.5	5	240.56	4.11176	-5.8705	Down	0.000430219	0.229593	Slc22a17	solute carrier family 22 (organic cation transporter), member 17	gi|297694749|ref|XP_002824631.1|/0/PREDICTED: solute carrier family 22 member 17 isoform 2 [Pongo abelii]
65969	11339	218.5	2	196.865	1.42253	-7.1126	Down	0.000400664	0.222045	Cubn	cubilin (intrinsic factor-cobalamin receptor)	gi|124487348|ref|NP_001074553.1|/0/cubilin precursor [Mus musculus]
56220	4544	168	0	156.483	0	#NAME?	Down	0.000386676	0.222045	Zfp386	zinc finger protein 386 (Kruppel-like)	gi|62526050|ref|NP_062511.2|/0/zinc finger protein 386 (Kruppel-like) isoform b [Mus musculus]
72123	4155	1	170.333	0.88103	176.58	7.64691	Up	0.000357462	0.214611	Ccdc71l	coiled-coil domain containing 71 like	gi|242332520|ref|NP_001156375.1|/8.79585e-121/uncharacterized protein LOC72123 [Mus musculus]
17988	2909	90.5	1332	81.7676	1389.99	4.08741	Up	0.000352167	0.214611	Ndrg1	N-myc downstream regulated gene 1	gi|564360297|ref|XP_006241770.1|/0/PREDICTED: protein NDRG1 isoform X1 [Rattus norvegicus]
74129	2979	310.5	6.66667	268.951	6.59056	-5.3508	Down	0.000330521	0.214611	Dmgdh	dimethylglycine dehydrogenase precursor	gi|21311901|ref|NP_083048.1|/0/dimethylglycine dehydrogenase, mitochondrial precursor [Mus musculus]
56218	1907	179	0.333333	151.975	0.375947	-8.65909	Down	0.000306435	0.210259	Patz1	POZ (BTB) and AT hook containing zinc finger 1	gi|358424830|ref|NP_001240619.1|/0/POZ-, AT hook-, and zinc finger-containing protein 1 isoform 2 [Mus musculus]
100043772	6546	155.5	0	139.367	0	#NAME?	Down	0.000245891	0.177152	Gm4636	zinc finger protein 850	gi|363807379|ref|NP_001241880.1|/0/zinc finger protein 850 [Mus musculus]
627081	1134	516	0.666667	479.605	0.795527	-9.23572	Down	0.000191134	0.14495	Xlr5b	X-linked lymphocyte-regulated 5B	gi|162329574|ref|NP_001104763.1|/2.07302e-130/X-linked lymphocyte-regulated 5B [Mus musculus]
11980	8131	194	0.333333	167.515	0.375947	-8.79955	Down	0.000142268	0.113886	Atp8a1	ATPase, aminophospholipid transporter (APLT), class I, type 8A, member 1	gi|60360628|dbj|BAD90541.1|/0/mKIAA4233 protein [Mus musculus]
70546	2498	193	0.333333	170.786	0.237089	-9.49255	Down	0.000127348	0.107938	Zdhhc2	zinc finger, DHHC domain containing 2	gi|524924904|ref|XP_005066698.1|/0/PREDICTED: palmitoyltransferase ZDHHC2 [Mesocricetus auratus]
22381	1018	59	788.667	47.2477	833.106	4.14018	Up	0.000114763	0.103351	Wbp5	WW domain binding protein 5	gi|397497910|ref|XP_003819745.1|/2.85047e-56/PREDICTED: uncharacterized protein LOC100987563 [Pan paniscus]
74174	740	253	2	231.786	1.74388	-7.05434	Down	0.000100257	0.0963069	Gtsf1	gametocyte specific factor 1	gi|568993525|ref|XP_006521551.1|/2.44486e-105/PREDICTED: gametocyte-specific factor 1 isoform X1 [Mus musculus]
14070	2490	204	0.333333	175.246	0.237089	-9.52974	Down	9.59083e-05	0.0963069	F8a	factor 8-associated gene A	gi|26328899|dbj|BAC28188.1|/0/unnamed protein product [Mus musculus]
68172	805	6956.5	1226	6032.52	941.038	-2.68044	Down	9.54848e-05	0.0963069	Rpl39l	ribosomal protein L39-like	gi|478536438|ref|XP_004442339.1|/8.00779e-23/PREDICTED: 60S ribosomal protein L39 [Ceratotherium simum simum]
17141	1563	211.5	0.333333	178.325	0.237089	-9.55487	Down	7.90656e-05	0.094938	Magea5	melanoma antigen, family A, 5	gi|9910402|ref|NP_064402.1|/0/melanoma antigen family A, 5 [Mus musculus]
12116	2081	8839	1533.33	7689.36	1244.27	-2.62756	Down	6.29309e-05	0.0824338	Bhmt	betaine-homocysteine methyltransferase	gi|564334810|ref|XP_006231848.1|/0/PREDICTED: betaine--homocysteine S-methyltransferase 1 isoform X1 [Rattus norvegicus]
100039691	3337	80.5	996.667	66.8957	944.692	3.81986	Up	3.31282e-05	0.0477344	Gm2373	long intergenic non-coding RNA, embryonic stem cells expressed 1	gi|156392447|ref|XP_001636060.1|/7.79527e-19/predicted protein [Nematostella vectensis]
574437	1636	247	0.333333	208.564	0.375947	-9.11574	Down	1.73565e-05	0.0277878	Xlr3b	X-linked lymphocyte-regulated 3B	gi|126032309|ref|NP_001075112.1|/1.71415e-121/X-linked lymphocyte-regulated protein 3B [Mus musculus]
75801	1910	223	0	203.362	0	#NAME?	Down	8.15364e-06	0.0146857	4930447C04Rik	RIKEN cDNA 4930447C04 gene	gi|148704573|gb|EDL36520.1|/0/Six6 opposite strand transcript 1, isoform CRA_b [Mus musculus]
100040049	935	530	0.666667	440.79	0.634852	-9.43945	Down	5.59722e-06	0.0115215	1810010D01Rik	RIKEN cDNA 1810010D01 gene	gi|21553343|ref|NP_659556.1|/1.89928e-48/mammary cancer associated protein RMT-1 [Rattus norvegicus]
27083	1172	307.5	0.333333	262.323	0.237089	-10.1117	Down	1.35847e-06	0.00326237	Xlr4b	X-linked lymphocyte-regulated 4B	gi|144226211|ref|NP_067340.2|/2.45919e-120/X-linked lymphocyte-regulated 4B [Mus musculus]
207854	820	927.5	30	800.59	21.7764	-5.20023	Down	7.54245e-07	0.00217358	Fmr1nb	fragile X mental retardation 1 neighbor	gi|262231757|ref|NP_001160092.1|/4.04864e-92/fragile X mental retardation 1 neighbor protein isoform 3 [Mus musculus]
22445	1694	292.5	0	252.927	0	#NAME?	Down	5.81544e-07	0.00209487	Xlr3a	X-linked lymphocyte-regulated 3A	gi|148694603|gb|EDL26550.1|/1.05243e-121/mCG114264, isoform CRA_b [Mus musculus]
11545	3845	2502.5	174.667	2180.91	142.373	-3.93718	Down	2.93834e-07	0.00141129	Parp1	poly (ADP-ribose) polymerase family, member 1	gi|20806109|ref|NP_031441.2|/0/poly [ADP-ribose] polymerase 1 [Mus musculus]
17144	1646	336	0.333333	302.586	0.397764	-9.57122	Down	2.51476e-07	0.00141129	Magea8	melanoma antigen, family A, 8	gi|9910406|ref|NP_064404.1|/0/melanoma antigen family A, 8 [Mus musculus]
20671	2897	725.5	0.666667	619.965	0.613035	-9.982	Down	3.31471e-12	4.77616e-08	Sox17	SRY (sex determining region Y)-box 17	gi|575501717|ref|NP_001276394.1|/0/transcription factor SOX-17 isoform b [Mus musculus]

## Sheet: Sheet2
GeneID	length	ReadsMeanBL	ReadsMeanNT-PARP1si	baseMeanBL	baseMeanNT-PARP1si	log2Ratio(NT-PARP1si/BL)	Up-Down-Regulation(NT-PARP1si/BL)	P-value	FDR	Symbol	Description	Blast nr
279561	10259	58.5	0	47.9282	0	#NAME?	Down	0.0498728	1	Wnk3	WNK lysine deficient protein kinase 3	gi|410991925|ref|NP_001258608.1|/0/serine/threonine-protein kinase WNK3 isoform 2 [Mus musculus]
76306	2837	74	1	68.8498	1.19329	-5.85044	Down	0.049765	1	Slc18b1	solute carrier family 18, subfamily B, member 1	gi|148672822|gb|EDL04769.1|/0/mCG114622 [Mus musculus]
269941	4176	52.5	0	49.3679	0	#NAME?	Down	0.0496262	1	Chsy1	chondroitin sulfate synthase 1	gi|37360174|dbj|BAC98065.1|/0/mKIAA0990 protein [Mus musculus]
211378	2638	128	6.66667	120.079	6.54692	-4.19702	Down	0.0496124	1	6720489N17Rik	RIKEN cDNA 6720489N17 gene	gi|242332534|ref|NP_001156382.1|/0/uncharacterized protein LOC100041979 [Mus musculus]
13644	3571	53.5	385	47.0936	424.899	3.17352	Up	0.0493473	1	Efs	embryonal Fyn-associated substrate	gi|31981787|ref|NP_034242.2|/0/embryonal Fyn-associated substrate [Mus musculus]
68795	8086	446	1147.33	379.82	1094.45	1.52681	Up	0.0493394	1	Ubr3	ubiquitin protein ligase E3 component n-recognin 3	gi|568918271|ref|XP_006500178.1|/0/PREDICTED: E3 ubiquitin-protein ligase UBR3 isoform X1 [Mus musculus]
53332	4652	119.5	5	102.086	3.55633	-4.84326	Down	0.0488487	1	Mtmr1	myotubularin related protein 1	gi|8393794|ref|NP_058681.1|/0/myotubularin-related protein 1 [Mus musculus]
70620	5782.22	1695.5	603.333	1469	500.173	-1.55434	Down	0.0485923	1	Ube2v2	ubiquitin-conjugating enzyme E2 variant 2	gi|594079644|ref|XP_006063486.1|/1.09398e-79/PREDICTED: ubiquitin-conjugating enzyme E2 variant 2 isoform X1 [Bubalus bubalis]
100043915	4538	68	0.333333	57.419	0.397764	-7.17347	Down	0.0478972	1	Gm4724	predicted gene 4724	gi|150246529|ref|NP_001092819.1|/0/KRAB box and zinc finger, C2H2 type domain containing [Mus musculus]
100043381	4538	68	0.333333	57.419	0.397764	-7.17347	Down	0.0478972	1	Gm14308	predicted gene 14308	gi|150246529|ref|NP_001092819.1|/0/KRAB box and zinc finger, C2H2 type domain containing [Mus musculus]
668039	4538	68	0.333333	57.419	0.397764	-7.17347	Down	0.0478972	1	Gm14434	predicted gene 14434	gi|150246529|ref|NP_001092819.1|/0/KRAB box and zinc finger, C2H2 type domain containing [Mus musculus]
67510	1748	150.5	567.333	125.579	537.341	2.09725	Up	0.0475375	1	Tvp23b	trans-golgi network vesicle protein 23B	gi|21312930|ref|NP_080486.1|/1.69701e-114/Golgi apparatus membrane protein TVP23 homolog B [Mus musculus]
107272	2172	3666.5	1437.67	3229.09	1280.16	-1.33481	Down	0.0470778	1	Psat1	phosphoserine aminotransferase 1	gi|54292132|ref|NP_803155.1|/0/phosphoserine aminotransferase isoform 1 [Mus musculus]
72309	1744	172	11.3333	141.158	8.06101	-4.1302	Down	0.046943	1	Tmem158	transmembrane protein 158	gi|116805336|ref|NP_001002267.2|/3.36443e-163/transmembrane protein 158 precursor [Mus musculus]
209630	5836	52.5	0	50.6135	0	#NAME?	Down	0.0467492	1	Frmd4a	FERM domain containing 4A	gi|295389922|ref|NP_766063.3|/0/FERM domain-containing protein 4A isoform 1 [Mus musculus]
102032	1417	99	406	85.0631	441.718	2.37652	Up	0.0466951	1	Smim19	small integral membrane protein 19	gi|148700942|gb|EDL32889.1|/4.85746e-80/expressed sequence AI316807, isoform CRA_a [Mus musculus]
69109	1243	197	612	177.05	624.391	1.81829	Up	0.0465618	1	Fam58b	family with sequence similarity 58, member B	gi|37574068|ref|NP_932106.1|/1.09564e-143/cyclin-related protein FAM58B [Mus musculus]
11844	933	43	240	40.0432	242.943	2.60098	Up	0.0465012	1	Arf5	ADP-ribosylation factor 5	gi|545522143|ref|XP_532438.3|/1.37462e-127/PREDICTED: LOW QUALITY PROTEIN: ADP-ribosylation factor 5 isoform 1 [Canis lupus familiaris]
57266	1848	55.5	0	50.1012	0	#NAME?	Down	0.0462744	1	Cxcl14	chemokine (C-X-C motif) ligand 14	gi|524956963|ref|XP_005078444.1|/5.18643e-69/PREDICTED: c-X-C motif chemokine 14 [Mesocricetus auratus]
107976	1150.69	44	239.333	37.0216	254.845	2.78318	Up	0.0462143	1	Bre	brain and reproductive organ-expressed protein	gi|21617851|ref|NP_653124.1|/0/BRCA1-A complex subunit BRE isoform V [Mus musculus]
16898	1005	25506	52818	22500.3	52701.1	1.22789	Up	0.0460888	1	Rps2	ribosomal protein S2	gi|514476938|ref|XP_005007447.1|/9.24801e-169/PREDICTED: 40S ribosomal protein S2 isoform X2 [Cavia porcellus]
103136	2579	1041.5	326	884.171	273.317	-1.69375	Down	0.0460095	1	Pwp1	PWP1 homolog (S. cerevisiae)	gi|284005509|ref|NP_598754.2|/0/periodic tryptophan protein 1 homolog [Mus musculus]
108155	5218	1272	421.333	1090.78	360.965	-1.59542	Down	0.0459035	1	Ogt	O-linked N-acetylglucosamine (GlcNAc) transferase (UDP-N-acetylglucosamine:polypeptide-N-acetylglucosaminyl transferase)	gi|594542444|ref|NP_001277464.1|/0/UDP-N-acetylglucosamine--peptide N-acetylglucosaminyltransferase 110 kDa subunit isoform 2 [Mus musculus]
24086	5341.2	513.5	126	462.83	123.209	-1.90938	Down	0.0456878	1	Tlk2	tousled-like kinase 2 (Arabidopsis)	gi|71052158|gb|AAH44925.2|/0/TLK2 protein, partial [Homo sapiens]
105727	7059	94	379	84.3115	372.556	2.14366	Up	0.0456751	1	Slc38a1	solute carrier family 38, member 1	gi|148672291|gb|EDL04238.1|/0/solute carrier family 38, member 1, isoform CRA_a [Mus musculus]
19982	497	23372	9765	20335.3	8306.39	-1.29169	Down	0.0451771	1	Rpl36a	ribosomal protein L36A	gi|640790559|ref|XP_008051148.1|/9.74279e-65/PREDICTED: 60S ribosomal protein L36a [Tarsius syrichta]
57914	1338	275	40.6667	227.752	44.9587	-2.34079	Down	0.0450182	1	Crlf2	cytokine receptor-like factor 2	gi|257900528|ref|NP_001158207.1|/0/cytokine receptor-like factor 2 isoform 1 precursor [Mus musculus]
211986	2971	189	18	166.183	15.2427	-3.44658	Down	0.044779	1	Tmem18	transmembrane protein 18	gi|157951600|ref|NP_742046.2|/2.74614e-73/transmembrane protein 18 [Mus musculus]
69912	1290	467	104.333	423.232	80.3005	-2.39797	Down	0.0447472	1	Nup43	nucleoporin 43	gi|148671597|gb|EDL03544.1|/0/nucleoporin 43, isoform CRA_a [Mus musculus]
104175	4092	88.5	1.33333	74.027	0.948354	-6.28648	Down	0.0445036	1	Sbk1	SH3-binding kinase 1	gi|568949288|ref|XP_006507244.1|/0/PREDICTED: serine/threonine-protein kinase SBK1 isoform X1 [Mus musculus]
18617	869	257	765.667	224.515	710.256	1.66153	Up	0.0443503	1	Rhox5	reproductive homeobox 5	gi|91206464|ref|NP_032844.2|/9.61654e-121/homeobox protein Rhox5 [Mus musculus]
75572	671	66.5	0.333333	60.0416	0.237089	-7.98439	Down	0.0440732	1	Acyp2	acylphosphatase 2, muscle type	gi|27229219|ref|NP_083620.1|/1.35892e-53/acylphosphatase-2 [Mus musculus]
72275	522	132.5	470.333	120.099	480.746	2.00105	Up	0.0440452	1	2200002D01Rik	RIKEN cDNA 2200002D01 gene	gi|158937262|ref|NP_082455.1|/4.98209e-60/HAI-2 related small protein [Mus musculus]
21339	2391	90.5	1.66667	78.6953	1.34612	-5.8694	Down	0.0440048	1	Taf1a	TATA box binding protein (Tbp)-associated factor, RNA polymerase I, A	gi|485464573|ref|NP_001264887.1|/0/TATA box-binding protein-associated factor RNA polymerase I subunit A isoform 3 [Mus musculus]
12176	1756	1296	4106.33	1107.85	4287.11	1.95224	Up	0.0438581	1	Bnip3	BCL2/adenovirus E1B interacting protein 3	gi|6753198|ref|NP_033890.1|/8.77564e-103/BCL2/adenovirus E1B 19 kDa protein-interacting protein 3 [Mus musculus]
18844	9045	866	259	778.832	239.251	-1.70279	Down	0.0437311	1	Plxna1	plexin A1	gi|148666850|gb|EDK99266.1|/0/plexin A1 [Mus musculus]
100040294	481	61.5	0	50.0731	0	#NAME?	Down	0.0434699	1	Gm2694	predicted gene 2694	-
68671	1908	138	493.333	114.441	477.943	2.06223	Up	0.0434179	1	Pcyt2	phosphate cytidylyltransferase 2, ethanolamine	gi|31980842|ref|NP_077191.2|/0/ethanolamine-phosphate cytidylyltransferase [Mus musculus]
22712	2536	149	10	137.501	7.11266	-4.27291	Down	0.0432574	1	Zfp54	zinc finger protein 54	gi|40796097|gb|AAR91691.1|/0/zinc finger protein 54 [Mus musculus]
20163	1607	95.5	2.33333	87.2522	1.65962	-5.71627	Down	0.0432527	1	Rsu1	Ras suppressor protein 1	gi|31982028|ref|NP_033131.2|/5.17653e-155/ras suppressor protein 1 [Mus musculus]
13032	2472	855	248	733.352	209.888	-1.80489	Down	0.0432154	1	Ctsc	cathepsin C	gi|160707990|ref|NP_034112.3|/0/dipeptidyl peptidase 1 preproprotein [Mus musculus]
22388	2878	674.5	1659.67	599.279	1637.22	1.44995	Up	0.0430876	1	Wdr1	WD repeat domain 1	gi|29144967|gb|AAH49117.1|/0/WD repeat domain 1, partial [Mus musculus]
22786	1925	54	0	52.0596	0	#NAME?	Down	0.0428492	1	Zp1	zona pellucida glycoprotein 1	gi|124249092|ref|NP_033606.2|/0/zona pellucida sperm-binding protein 1 precursor [Mus musculus]
226043	1944	211	25	191.627	28.9198	-2.72817	Down	0.0427485	1	Cbwd1	COBW domain containing 1	gi|22122605|ref|NP_666209.1|/0/COBW domain-containing protein 1 [Mus musculus]
228801	1653	57.5	0	51.4481	0	#NAME?	Down	0.0423807	1	Bpifb1	BPI fold containing family B, member 1	gi|59939910|ref|NP_700467.2|/0/BPI fold-containing family B member 1 isoform 2 precursor [Mus musculus]
218518	2203	23.5	270.333	22.2404	290.152	3.70556	Up	0.0423539	1	Marveld2	MARVEL (membrane-associating) domain containing 2	gi|84370242|ref|NP_001033691.1|/0/MARVEL domain-containing protein 2 isoform 1 [Mus musculus]
15441	4615	90.5	372.333	78.6953	383.77	2.28589	Up	0.0420312	1	Hp1bp3	heterochromatin protein 1, binding protein 3	gi|568930622|ref|XP_006538630.1|/0/PREDICTED: heterochromatin protein 1-binding protein 3 isoform X3 [Mus musculus]
12332	1247	206	643.667	173.521	679.369	1.96909	Up	0.0417745	1	Capg	capping protein (actin filament), gelsolin-like	gi|568940483|ref|XP_006505514.1|/0/PREDICTED: macrophage-capping protein isoform X1 [Mus musculus]
68981	1250	1052	326	912.479	291.259	-1.64749	Down	0.0416946	1	Snrpa1	small nuclear ribonucleoprotein polypeptide A'	gi|228480232|ref|NP_067311.4|/6.26683e-139/U2 small nuclear ribonucleoprotein A' [Mus musculus]
16597	5742	0	57.3333	0	55.0816	Inf	Up	0.0416077	1	Klf12	Kruppel-like factor 12	gi|46048263|ref|NP_034766.2|/0/Krueppel-like factor 12 [Mus musculus]
67225	2236	257.5	33.6667	228.235	24.0848	-3.24433	Down	0.0414955	1	Rnpc3	RNA-binding region (RNP1, RRM) containing 3	gi|560186546|ref|NP_001273944.1|/0/RNA-binding protein 40 isoform b [Mus musculus]
330814	8202	91.5	1.66667	79.4933	1.90155	-5.38559	Down	0.0414119	1	Lphn1	adhesion G protein-coupled receptor L1	gi|395750600|ref|XP_003779127.1|/0/PREDICTED: LOW QUALITY PROTEIN: latrophilin-1 [Pongo abelii]
26895	2231	106.5	3	92.0445	2.8499	-5.01335	Down	0.0413859	1	Cops7b	COP9 (constitutive photomorphogenic) homolog, subunit 7b (Arabidopsis thaliana)	gi|157818425|ref|NP_001102277.1|/1.41847e-168/COP9 signalosome complex subunit 7b [Rattus norvegicus]
16855	1465	245	29	209.127	20.6267	-3.34179	Down	0.0410034	1	Lgals4	lectin, galactose binding, soluble 4	gi|46849705|ref|NP_034836.1|/0/galectin-4 [Mus musculus]
50722	903	278	859.333	232.637	850.723	1.87061	Up	0.0409754	1	Dkkl1	dickkopf-like 1	gi|31980691|ref|NP_056604.2|/2.44777e-130/dickkopf-like protein 1 precursor [Mus musculus]
210417	6283	56.5	0	52.3938	0	#NAME?	Down	0.040944	1	Thsd7b	thrombospondin, type I, domain containing 7B	gi|40254219|ref|NP_766073.2|/0/thrombospondin type-1 domain-containing protein 7B precursor [Mus musculus]
116904	6369	56	0	52.8252	0	#NAME?	Down	0.0403373	1	Alpk3	alpha-kinase 3	gi|117938324|ref|NP_473426.2|/0/alpha-protein kinase 3 [Mus musculus]
16854	1379	256.5	2189	227.188	2464.96	3.4396	Up	0.0403199	1	Lgals3	lectin, galactose binding, soluble 3	gi|148688797|gb|EDL20744.1|/8.68423e-164/lectin, galactose binding, soluble 3, isoform CRA_c [Mus musculus]
23789	1860	171.5	578	145.824	568.416	1.96272	Up	0.0403063	1	Coro1b	coronin, actin binding protein 1B	gi|6753494|ref|NP_035908.1|/0/coronin-1B [Mus musculus]
22037	1174	795.5	106.333	662.123	75.7919	-3.12698	Down	0.0402143	1	Trap1a	tumor rejection antigen P1A	gi|6755871|ref|NP_035765.1|/1.67359e-130/tumor rejection antigen P815A [Mus musculus]
66459	5410	186.5	608.667	170	614.783	1.85454	Up	0.0399719	1	Pyurf	Pigy upstream reading frame	gi|148672796|gb|EDL04743.1|/9.11625e-57/phosphatidylinositol glycan anchor biosynthesis, class Y, isoform CRA_b [Mus musculus]
52468	4316.62	286.5	846.333	245.482	805.324	1.71395	Up	0.0397231	1	Ctdsp2	CTD (carboxy-terminal domain, RNA polymerase II, polypeptide A) small phosphatase 2	gi|164698411|ref|NP_001106941.1|/3.37005e-72/carboxy-terminal domain RNA polymerase II polypeptide A small phosphatase 2 isoform a [Mus musculus]
100041677	2729	1099.5	341	978.117	290.79	-1.75003	Down	0.0396051	1	Gm13157	predicted gene 13157	gi|187608663|ref|NP_001120661.1|/0/uncharacterized protein LOC100041677 [Mus musculus]
69202	1155	382	1983.67	328.499	2178.19	2.72917	Up	0.0395485	1	Ptms	parathymosin	gi|545827504|ref|XP_003481742.2|/1.82739e-89/PREDICTED: proline-, glutamic acid- and leucine-rich protein 1-like [Sus scrofa]
80751	1980	324.5	51.3333	285.189	37.797	-2.91557	Down	0.0388582	1	Rnf34	ring finger protein 34	gi|13385490|ref|NP_085041.1|/0/E3 ubiquitin-protein ligase RNF34 [Mus musculus]
233115	7671	61	0	58.808	0	#NAME?	Down	0.0383597	1	Dpy19l3	dpy-19-like 3 (C. elegans)	gi|229093835|ref|NP_848819.2|/0/probable C-mannosyltransferase DPY19L3 [Mus musculus]
72958	3274	61.5	0	59.2901	0	#NAME?	Down	0.0381545	1	Zfp493	zinc finger protein 493	gi|38049077|tpg|DAA01863.1|/0/TPA_exp: regulator of sex-limitation candidate 12 [Mus musculus]
94242	1954	330	1099.67	286.754	1154.69	2.00961	Up	0.0377643	1	Tinagl1	tubulointerstitial nephritis antigen-like 1	gi|270132817|ref|NP_075965.2|/0/tubulointerstitial nephritis antigen-like precursor [Mus musculus]
215456	2636	211.5	22	192.939	18.1473	-3.41032	Down	0.0377466	1	Gpat2	glycerol-3-phosphate acyltransferase 2, mitochondrial	gi|47847464|dbj|BAD21404.1|/0/mFLJ00202 protein [Mus musculus]
69227	3575	3462	1292.67	2990.67	1155.72	-1.37168	Down	0.0375155	1	2810407C02Rik	selenoprotein T	gi|548451450|ref|XP_005675505.1|/3.58654e-107/PREDICTED: LOW QUALITY PROTEIN: selenoprotein T-like [Capra hircus]
74437	1931	65.5	0	52.2686	0	#NAME?	Down	0.0374272	1	4933402E13Rik	RIKEN cDNA 4933402E13 gene	gi|317008601|ref|NP_001186925.1|/0/melanoma-associated antigen 11-like [Mus musculus]
75974	6665	65.5	0	52.2686	0	#NAME?	Down	0.0374272	1	Dock11	dedicator of cytokinesis 11	gi|125660464|ref|NP_001009947.2|/0/dedicator of cytokinesis protein 11 [Mus musculus]
68770	4839	212	20.6667	184.038	16.6058	-3.47025	Down	0.0373967	1	Phtf2	putative homeodomain transcription factor 2	gi|161169034|ref|NP_766580.3|/0/putative homeodomain transcription factor 2 [Mus musculus]
12827	6426	209	20.6667	174.752	24.4789	-2.8357	Down	0.0373895	1	Col4a2	collagen, type IV, alpha 2	gi|226437587|ref|NP_034062.3|/0/collagen alpha-2(IV) chain preproprotein [Mus musculus]
78405	2027	7	144.667	5.75203	147.882	4.68423	Up	0.0373161	1	Ntf5	neurotrophin 5	gi|148690904|gb|EDL22851.1|/7.42674e-141/neurotrophin 5, isoform CRA_a [Mus musculus]
20597	2430	1976.5	4507.67	1748.21	4434.94	1.34304	Up	0.0373045	1	Smpd1	sphingomyelin phosphodiesterase 1, acid lysosomal	gi|6755582|ref|NP_035551.1|/0/sphingomyelin phosphodiesterase precursor [Mus musculus]
52065	6408	64	0	61.7002	0	#NAME?	Down	0.0371678	1	Mfhas1	malignant fibrous histiocytoma amplified sequence 1	gi|124486881|ref|NP_001074748.1|/0/malignant fibrous histiocytoma-amplified sequence 1 homolog [Mus musculus]
24060	2039	248	32	220.322	36.0965	-2.60968	Down	0.0369816	1	Slc35a1	solute carrier family 35 (CMP-sialic acid transporter), member 1	gi|225543514|ref|NP_036025.2|/0/CMP-sialic acid transporter [Mus musculus]
77613	3061	204	17.6667	171.676	12.5657	-3.77212	Down	0.03698	1	Prss36	protease, serine 36	gi|239052282|ref|NP_001074843.2|/0/polyserase-2 precursor [Mus musculus]
381845	3257	0	81	0	92.4022	Inf	Up	0.0367864	1	2310014L17Rik	RIKEN cDNA 2310014L17 gene	gi|58037477|ref|NP_084085.1|/0/uncharacterized protein LOC381845 [Mus musculus]
20377	4389	203.5	19.6667	176.093	22.1808	-2.98895	Down	0.0365333	1	Sfrp1	secreted frizzled-related protein 1	gi|65301472|ref|NP_038862.2|/0/secreted frizzled-related protein 1 precursor [Mus musculus]
15018	1134	62	0	53.5444	0	#NAME?	Down	0.0364204	1	H2-Q7	histocompatibility 2, Q region locus 7	gi|310616737|ref|NP_001185490.1|/3.20564e-123/H-2 class I histocompatibility antigen, Q7 alpha chain isoform 3 precursor [Mus musculus]
50496	2446	107	3	96.3461	3.44897	-4.80399	Down	0.036005	1	E2f6	E2F transcription factor 6	gi|237681138|ref|NP_150373.2|/1.53703e-151/transcription factor E2F6 [Mus musculus]
66989	2400	38.5	248.667	34.9576	235.172	2.75004	Up	0.0359908	1	Kctd20	potassium channel tetramerisation domain containing 20	gi|148690652|gb|EDL22599.1|/0/potassium channel tetramerisation domain containing 20, isoform CRA_c [Mus musculus]
22589	10244	614	146.333	533.064	117.894	-2.17682	Down	0.0359088	1	Atrx	alpha thalassemia/mental retardation syndrome X-linked homolog (human)	gi|154091016|ref|NP_033556.2|/0/transcriptional regulator ATRX [Mus musculus]
72167	1856	59	0	54.5549	0	#NAME?	Down	0.035847	1	Thumpd2	THUMP domain containing 2	gi|254553438|ref|NP_082414.1|/0/THUMP domain-containing protein 2 [Mus musculus]
68212	808	564	130.667	500.056	111.123	-2.16993	Down	0.0358428	1	Tmbim4	transmembrane BAX inhibitor motif containing 4	gi|21311865|ref|NP_080893.1|/3.7546e-129/protein lifeguard 4 [Mus musculus]
16978	3398.11	922	2264	803.591	2161.04	1.42719	Up	0.0357531	1	Lrrfip1	leucine rich repeat (in FLII) interacting protein 1	gi|6678722|ref|NP_032541.1|/0/leucine-rich repeat flightless-interacting protein 1 isoform 2 [Mus musculus]
545641	1078	688.5	175	602.728	151.432	-1.99284	Down	0.035518	1	Gm5860	predicted gene 5860	gi|148699094|gb|EDL31041.1|/3.34074e-66/mCG1043452 [Mus musculus]
99738	3013	62.5	0	60.1711	0	#NAME?	Down	0.0350881	1	Kcnc4	potassium voltage gated channel, Shaw-related subfamily, member 4	gi|22122333|ref|NP_666034.1|/0/potassium voltage-gated channel subfamily C member 4 [Mus musculus]
319974	6060	1	84.3333	0.797994	73.5915	6.52702	Up	0.0350421	1	Auts2	autism susceptibility candidate 2	gi|124486586|ref|NP_796021.2|/0/autism susceptibility gene 2 protein [Mus musculus]
13685	981	13685.5	5440	11984.4	5655.19	-1.08351	Down	0.0343297	1	Eif4ebp1	eukaryotic translation initiation factor 4E binding protein 1	gi|122937368|ref|NP_031944.3|/1.24579e-61/eukaryotic translation initiation factor 4E-binding protein 1 [Mus musculus]
67248	394	5935	2272	5037.6	2110.47	-1.25517	Down	0.0342645	1	Rpl39	ribosomal protein L39	gi|148708734|gb|EDL40681.1|/2.23e-34/mCG7647 [Mus musculus]
98558	1546	192	17.6667	176.88	19.7863	-3.1602	Down	0.0341752	1	Mael	maelstrom homolog (Drosophila)	gi|30424966|ref|NP_780505.1|/0/protein maelstrom homolog [Mus musculus]
14680	5489	728	187.667	639.563	162.655	-1.97527	Down	0.034061	1	Gnal	guanine nucleotide binding protein, alpha stimulating, olfactory type	gi|84000001|ref|NP_796111.2|/0/guanine nucleotide-binding protein G(olf) subunit alpha isoform 2 [Mus musculus]
67760	4645	51	280.667	43.8531	290.585	2.72821	Up	0.0340595	1	Slc38a2	solute carrier family 38, member 2	gi|37360348|dbj|BAC98152.1|/0/mKIAA1382 protein [Mus musculus]
210766	2346	171.5	11	147.485	7.82392	-4.23653	Down	0.0338179	1	Brcc3	BRCA1/BRCA2-containing complex, subunit 3	gi|22165366|ref|NP_666068.1|/5.03175e-164/lys-63-specific deubiquitinase BRCC36 [Mus musculus]
68709	4022	77.5	0.333333	63.5883	0.237089	-8.06719	Down	0.0337994	1	Cilp2	cartilage intermediate layer protein 2	gi|168480100|ref|NP_081094.2|/0/cartilage intermediate layer protein 2 precursor [Mus musculus]
245423	2167	64.5	0	54.709	0	#NAME?	Down	0.0334947	1	Gm364	predicted gene 364	gi|569010090|ref|XP_006528071.1|/0/PREDICTED: uncharacterized protein LOC245423 isoform X1 [Mus musculus]
66427	4294	207	684	178.637	684.873	1.93881	Up	0.0330771	1	Cyb5b	cytochrome b5 type B	gi|31542438|ref|NP_079834.2|/2.67525e-80/cytochrome b5 type B precursor [Mus musculus]
77056	3322	1	124	0.88103	120.829	7.09955	Up	0.03297	1	Tmco4	transmembrane and coiled-coil domains 4	gi|21313340|ref|NP_084133.1|/0/transmembrane and coiled-coil domain-containing protein 4 [Mus musculus]
29859	2446	95	1.66667	86.8532	1.18544	-6.19508	Down	0.0328924	1	Sult4a1	sulfotransferase family 4A, member 1	gi|13928882|ref|NP_113829.1|/1.52763e-167/sulfotransferase 4A1 [Rattus norvegicus]
66654	647	62.5	0	55.6041	0	#NAME?	Down	0.0327564	1	Tex12	testis expressed gene 12	gi|148693795|gb|EDL25742.1|/6.54175e-71/testis expressed gene 12, isoform CRA_b [Mus musculus]
279766	1612	297.5	40.6667	256.502	36.0641	-2.83033	Down	0.0325945	1	Rhbdd3	rhomboid domain containing 3	gi|28893529|ref|NP_796344.1|/0/rhomboid domain-containing protein 3 isoform a [Mus musculus]
330463	4655	59.5	0	56.4485	0	#NAME?	Down	0.0325429	1	Zfp78	zinc finger protein 78	gi|68448539|ref|NP_001020334.1|/0/zinc finger protein 78 isoform 1 [Mus musculus]
216238	7836	78.5	0	62.6426	0	#NAME?	Down	0.0325235	1	Eea1	early endosome antigen 1	gi|50053824|ref|NP_001001932.1|/0/early endosome antigen 1 [Mus musculus]
66548	3556.01	92.5	1.33333	82.3672	0.948354	-6.4405	Down	0.0324724	1	Adamtsl5	ADAMTS-like 5	gi|554893985|ref|NP_001272364.1|/0/ADAMTS-like protein 5 precursor [Mus musculus]
217366	2476	61	0	56.1509	0	#NAME?	Down	0.0324421	1	Lrrc45	leucine rich repeat containing 45	gi|564375702|ref|XP_006247986.1|/0/PREDICTED: uncharacterized protein LOC688318 isoform X2 [Rattus norvegicus]
97212	3835	167.5	635.333	142.051	652.664	2.19994	Up	0.0323649	1	Hadha	hydroxyacyl-Coenzyme A dehydrogenase/3-ketoacyl-Coenzyme A thiolase/enoyl-Coenzyme A hydratase (trifunctional protein), alpha subunit	gi|33859811|ref|NP_849209.1|/0/trifunctional enzyme subunit alpha, mitochondrial precursor [Mus musculus]
73910	3616	111.5	3.33333	104.587	2.78746	-5.22961	Down	0.0321447	1	Arhgap18	Rho GTPase activating protein 18	gi|148672867|gb|EDL04814.1|/0/Rho GTPase activating protein 18 [Mus musculus]
66385	3653	358.5	58.3333	308.169	53.9359	-2.5144	Down	0.0320988	1	Ppp1r7	protein phosphatase 1, regulatory (inhibitor) subunit 7	gi|12963569|ref|NP_075689.1|/0/protein phosphatase 1 regulatory subunit 7 [Mus musculus]
231672	4978	1056.5	314	946.876	323.287	-1.55036	Down	0.0317416	1	Fbxw8	F-box and WD-40 domain protein 8	gi|120407054|ref|NP_766309.2|/0/F-box/WD repeat-containing protein 8 [Mus musculus]
19240	567.13	1543	3682	1326.38	3722.32	1.48871	Up	0.0316638	1	Tmsb10	thymosin, beta 10	gi|395853592|ref|XP_003799288.1|/1.16603e-37/PREDICTED: uncharacterized protein LOC100941502 [Otolemur garnettii]
208449	3280	7.5	120.667	6.15103	135.324	4.45945	Up	0.0314771	1	Sgms1	sphingomyelin synthase 1	gi|55741833|ref|NP_659041.3|/0/phosphatidylcholine:ceramide cholinephosphotransferase 1 [Mus musculus]
100041253	2901	985.5	279.333	855.426	252.844	-1.75839	Down	0.0313368	1	AU018829	predicted gene, Gm16513	gi|318037600|ref|NP_001186984.1|/0/expressed sequence AU018829 [Mus musculus]
66952	1296	9	219.667	7.26499	238.276	5.03553	Up	0.0311986	1	2310030G06Rik	RIKEN cDNA 2310030G06 gene	gi|13385350|ref|NP_080141.1|/2.9298e-78/uncharacterized protein C11orf52 homolog [Mus musculus]
228807	3247	79	0.333333	65.2005	0.237089	-8.10331	Down	0.0310835	1	Zfp341	zinc finger protein 341	gi|76559897|ref|NP_955008.2|/0/zinc finger protein 341 [Mus musculus]
77827	7005	220.5	21.3333	201.284	15.7291	-3.67772	Down	0.0309219	1	Krba1	KRAB-A domain containing 1	gi|148666108|gb|EDK98524.1|/0/RIKEN cDNA A930040G15, isoform CRA_b [Mus musculus]
57816	942	77.5	0	74.6321	0	#NAME?	Down	0.0307991	1	Tesc	tescalcin	gi|119618506|gb|EAW98100.1|/2.29989e-118/tescalcin, isoform CRA_c [Homo sapiens]
114249	4337	62	0	57.0319	0	#NAME?	Down	0.0307412	1	Npnt	nephronectin	gi|74182577|dbj|BAE34649.1|/0/unnamed protein product [Mus musculus]
210554	1186	100.5	1.66667	86.9244	1.34612	-6.01288	Down	0.0307147	1	Hus1b	Hus1 homolog b (S. pombe)	gi|23346477|ref|NP_694712.1|/1.24922e-157/checkpoint protein HUS1B [Mus musculus]
11797	3155	264.5	31	236.395	22.8824	-3.36889	Down	0.0305378	1	Birc2	baculoviral IAP repeat-containing 2	gi|160333366|ref|NP_031491.2|/0/baculoviral IAP repeat-containing protein 2 [Mus musculus]
110052	2606	1398	438	1241.73	410.039	-1.59851	Down	0.0304421	1	Dek	DEK oncogene (DNA binding)	gi|253795498|ref|NP_080176.2|/0/protein DEK [Mus musculus]
380669	5420	61	0	57.4795	0	#NAME?	Down	0.0304369	1	Lin28b	lin-28 homolog B (C. elegans)	gi|78042603|ref|NP_001026942.1|/1.67122e-159/protein lin-28 homolog B [Mus musculus]
58200	1295	66.5	0	56.4711	0	#NAME?	Down	0.030075	1	Ppp1r1a	protein phosphatase 1, regulatory (inhibitor) subunit 1A	gi|10946734|ref|NP_067366.1|/3.21324e-93/protein phosphatase 1 regulatory subunit 1A [Mus musculus]
71452	3493	78.5	370	68.5381	373.922	2.44776	Up	0.0300712	1	Ankrd40	ankyrin repeat domain 40	gi|125656167|ref|NP_666136.1|/0/ankyrin repeat domain-containing protein 40 isoform 2 [Mus musculus]
100039213	1662	90.5	0	87.248	0	#NAME?	Down	0.0295679	1	Cphx2	cytoplasmic polyadenylated homeobox 2	gi|30425034|ref|NP_780551.1|/1.82201e-102/cytoplasmic polyadenylated homeobox 1 [Mus musculus]
11833	1483	80	0	63.9226	0	#NAME?	Down	0.029404	1	Aqp8	aquaporin 8	gi|6680714|ref|NP_031500.1|/1.49922e-145/aquaporin-8 isoform 1 [Mus musculus]
20102	885	14052	5416.33	12146.5	4628.44	-1.39194	Down	0.0292728	1	Rps4x	ribosomal protein S4, X-linked	gi|4506725|ref|NP_000998.1|/9.2674e-151/40S ribosomal protein S4, X isoform X isoform [Homo sapiens]
17436	3257	619	2582.33	533.899	2695.96	2.33616	Up	0.0291356	1	Me1	malic enzyme 1, NADP(+)-dependent, cytosolic	gi|312147392|ref|NP_001185862.1|/0/NADP-dependent malic enzyme isoform 2 [Mus musculus]
12660	2573	127.5	510	104.651	498.079	2.25079	Up	0.0286865	1	Chka	choline kinase alpha	gi|70908364|ref|NP_038518.2|/0/choline kinase alpha isoform 1 [Mus musculus]
11303	10260	66.5	0	57.7166	0	#NAME?	Down	0.028294	1	Abca1	ATP-binding cassette, sub-family A (ABC1), member 1	gi|90568038|ref|NP_038482.3|/0/ATP-binding cassette sub-family A member 1 [Mus musculus]
72269	833	3	147.667	2.39398	172.719	6.17287	Up	0.0282182	1	Cda	cytidine deaminase	gi|58037289|ref|NP_082452.1|/1.7078e-79/cytidine deaminase [Mus musculus]
13405	13857	106	2	93.2231	1.74388	-5.74031	Down	0.027954	1	Dmd	dystrophin, muscular dystrophy	gi|6681203|ref|NP_031894.1|/0/dystrophin [Mus musculus]
236511	7065	76	0.333333	68.619	0.237089	-8.17704	Down	0.0277931	1	Ago1	argonaute RISC catalytic subunit 1	gi|6912352|ref|NP_036331.1|/0/protein argonaute-1 [Homo sapiens]
217779	2401	68	0	57.9172	0	#NAME?	Down	0.0275748	1	Lysmd1	LysM, putative peptidoglycan-binding, domain containing 1	gi|148669246|gb|EDL01193.1|/7.77083e-124/mCG1025408 [Mus musculus]
11775	3816	102	2	95.8437	1.56139	-5.93978	Down	0.0272639	1	Ap3b2	adaptor-related protein complex 3, beta 2 subunit	gi|52317148|ref|NP_067467.2|/0/AP-3 complex subunit beta-2 [Mus musculus]
93842	4174.74	18.5	187	16.5067	185.778	3.49246	Up	0.0270449	1	Igsf9	immunoglobulin superfamily, member 9	gi|148707064|gb|EDL39011.1|/0/immunoglobulin superfamily, member 9, isoform CRA_a [Mus musculus]
11522	1348	87.5	767.667	69.9906	752.059	3.42561	Up	0.0267681	1	Adh1	alcohol dehydrogenase 1 (class I)	gi|6724311|ref|NP_031435.1|/0/alcohol dehydrogenase 1 [Mus musculus]
66540	3148	301.5	936.333	254.213	973.297	1.93684	Up	0.0267081	1	Fam107b	family with sequence similarity 107, member B	gi|74220037|dbj|BAE40596.1|/1.18203e-106/unnamed protein product [Mus musculus]
72500	1572	585.5	130	531.994	125.213	-2.08703	Down	0.0265963	1	Ier5l	immediate early response 5-like	gi|26329649|dbj|BAC28563.1|/0/unnamed protein product [Mus musculus]
216797	1239	80	0.333333	68.4896	0.397764	-7.42783	Down	0.0264959	1	Prss38	protease, serine 38	gi|113865889|ref|NP_001038986.1|/0/serine protease 38 precursor [Mus musculus]
21778	4317	360.5	52.6667	311.591	38.7752	-3.00645	Down	0.0264608	1	Tex9	testis expressed gene 9	gi|148694311|gb|EDL26258.1|/0/testis expressed gene 9, isoform CRA_e [Mus musculus]
213742	13730.2	1789	4362.67	1573.01	4229.41	1.42693	Up	0.0264446	1	Xist	inactive X specific transcripts	gi|148682158|gb|EDL14105.1|/1.63555e-97/mCG140938 [Mus musculus]
214425	4153	102.5	1.33333	96.8239	1.08721	-6.47666	Down	0.0263146	1	Cilp	cartilage intermediate layer protein, nucleotide pyrophosphohydrolase	gi|27734196|ref|NP_775561.1|/0/cartilage intermediate layer protein 1 precursor [Mus musculus]
12739	1263	50	597	39.9828	670.07	4.06686	Up	0.0262299	1	Cldn3	claudin 3	gi|6753438|ref|NP_034032.1|/4.15486e-122/claudin-3 [Mus musculus]
14810	3859	116	2.66667	101.535	2.37873	-5.41564	Down	0.0261568	1	Grin1	glutamate receptor, ionotropic, NMDA1 (zeta 1)	gi|6680095|ref|NP_032195.1|/0/glutamate receptor ionotropic, NMDA 1 isoform 1 precursor [Mus musculus]
70788	3020	109	0	105.083	0	#NAME?	Down	0.0261348	1	Klhl30	kelch-like 30	gi|58037217|ref|NP_081827.1|/0/kelch-like protein 30 [Mus musculus]
67217	1705	92	0.666667	74.661	0.751893	-6.63368	Down	0.0260771	1	L3hypdh	L-3-hydroxyproline dehydratase (trans-)	gi|148704596|gb|EDL36543.1|/0/RIKEN cDNA 2810055F11 [Mus musculus]
228139	4190	0.5	67.6667	0.398997	77.2075	7.59622	Up	0.026015	1	P2rx3	purinergic receptor P2X, ligand-gated ion channel, 3	gi|564341673|ref|XP_006234537.1|/0/PREDICTED: P2X purinoceptor 3 isoform X1 [Rattus norvegicus]
109113	3595	180	11	156.177	9.9127	-3.97776	Down	0.0258336	1	Uhrf2	ubiquitin-like, containing PHD and RING finger domains 2	gi|124430766|ref|NP_659122.2|/0/E3 ubiquitin-protein ligase UHRF2 [Mus musculus]
666468	2192	122.5	3.66667	111.123	4.3754	-4.6666	Down	0.0257099	1	Atg4a	autophagy related 4A, cysteine peptidase	gi|74136555|ref|NP_777364.3|/0/cysteine protease ATG4A [Mus musculus]
19054	4180	369	59.3333	334.151	59.666	-2.48552	Down	0.0256845	1	Ppp2r3d	protein phosphatase 2 (formerly 2A), regulatory subunit B'', delta	gi|74226247|dbj|BAE25309.1|/0/unnamed protein product [Mus musculus]
236539	1871	3679	1296.33	3216.48	1236.94	-1.37871	Down	0.02564	1	Phgdh	3-phosphoglycerate dehydrogenase	gi|52353955|ref|NP_058662.2|/0/D-3-phosphoglycerate dehydrogenase [Mus musculus]
18601	3068	63.5	0	60.4709	0	#NAME?	Down	0.0256241	1	Padi3	peptidyl arginine deiminase, type III	gi|156938255|ref|NP_035190.3|/0/protein-arginine deiminase type-3 [Mus musculus]
246103	6870	23	213.333	20.6789	200.471	3.27717	Up	0.0255621	1	Atxn7	ataxin 7	gi|564385569|ref|XP_341291.5|/0/PREDICTED: ataxin-7-like isoformX2 [Rattus norvegicus]
69513	1792	556	113.333	468.679	105.499	-2.15137	Down	0.0252959	1	1700030C10Rik	RIKEN cDNA 1700030C10 gene	gi|148666088|gb|EDK98504.1|/1.46257e-52/mCG1038792 [Mus musculus]
67771	1897	1339	3367.33	1162.26	3216.75	1.46867	Up	0.0252749	1	Arpc5	actin related protein 2/3 complex, subunit 5	gi|528753875|gb|EPY73534.1|/5.60773e-84/actin-related protein 2/3 complex subunit 5 [Camelus ferus]
67921	1363	243.5	863	210.836	919.005	2.12395	Up	0.0252275	1	Ube2f	ubiquitin-conjugating enzyme E2F (putative)	gi|148708112|gb|EDL40059.1|/1.70231e-108/mCG12870, isoform CRA_d [Mus musculus]
80890	7108	1.5	90.3333	1.36306	89.4179	6.03564	Up	0.0250604	1	Trim2	tripartite motif-containing 2	gi|60360046|dbj|BAD90242.1|/0/mKIAA0517 protein [Mus musculus]
76709	1597	1647	4090.67	1420	3849.56	1.4388	Up	0.0247142	1	Arpc2	actin related protein 2/3 complex, subunit 2	gi|74195800|dbj|BAE30463.1|/0/unnamed protein product [Mus musculus]
18824	870	998	266.667	841.404	247.229	-1.76695	Down	0.0246833	1	Plp2	proteolipid protein 2	gi|9790169|ref|NP_062729.1|/7.44901e-81/proteolipid protein 2 [Mus musculus]
107587	1710	424	42	351.552	44.4946	-2.98204	Down	0.024676	1	Osr2	odd-skipped related 2	gi|148676891|gb|EDL08838.1|/2.67067e-173/odd-skipped related 2 (Drosophila), isoform CRA_a [Mus musculus]
22003	1558.17	1299	3285.33	1132.5	3292.44	1.53965	Up	0.0245644	1	Tpm1	tropomyosin 1, alpha	gi|78000203|ref|NP_001029247.1|/3.5312e-128/tropomyosin alpha-1 chain isoform i [Rattus norvegicus]
233107	2489	137.5	545.333	116.035	557.351	2.26403	Up	0.0244792	1	Kctd15	potassium channel tetramerisation domain containing 15	gi|22122737|ref|NP_666300.1|/1.67266e-161/BTB/POZ domain-containing protein KCTD15 [Mus musculus]
23992	1554	65	0	61.4188	0	#NAME?	Down	0.0240655	1	Prkra	protein kinase, interferon inducible double stranded RNA dependent activator	gi|395732538|ref|XP_002812678.2|/0/PREDICTED: LOW QUALITY PROTEIN: interferon-inducible double stranded RNA-dependent protein kinase activator A [Pongo abelii]
14183	4889.92	198.5	716.667	161.806	682.97	2.07755	Up	0.0238291	1	Fgfr2	fibroblast growth factor receptor 2	gi|116089355|ref|NP_963895.2|/0/fibroblast growth factor receptor 2 isoform IIIb [Mus musculus]
74253	2282	224.5	18.3333	185.959	20.6989	-3.16736	Down	0.0237537	1	Klrg2	killer cell lectin-like receptor subfamily G, member 2	gi|119964698|ref|NP_001028343.2|/0/killer cell lectin-like receptor subfamily G member 2 [Mus musculus]
69581	3367	59	326	53.0603	342.053	2.68852	Up	0.0236591	1	Rhou	ras homolog gene family, member U	gi|19923060|ref|NP_598716.1|/2.44686e-150/rho-related GTP-binding protein RhoU [Mus musculus]
72775	1954.91	237.5	20	201.564	14.2253	-3.82471	Down	0.0236356	1	Fance	Fanconi anemia, complementation group E	gi|255652993|ref|NP_001157291.1|/0/Fanconi anemia, complementation group E isoform 1 [Mus musculus]
26757	2646	313	40.3333	271.694	41.4626	-2.7121	Down	0.0235738	1	Dpysl4	dihydropyrimidinase-like 4	gi|188219524|ref|NP_036123.3|/0/dihydropyrimidinase-related protein 4 [Mus musculus]
12487	4317	66.5	0	61.8684	0	#NAME?	Down	0.0231485	1	Cd28	CD28 antigen	gi|161484597|ref|NP_031668.3|/2.10187e-125/T-cell-specific surface glycoprotein CD28 precursor [Mus musculus]
20706	1930	252.5	858	228.978	799.966	1.80473	Up	0.0229256	1	Serpinb9b	serine (or cysteine) peptidase inhibitor, clade B, member 9b	gi|15826842|ref|NP_035582.1|/0/serine (or cysteine) proteinase inhibitor, clade B, member 9b [Mus musculus]
78749	3253	66	0	62.2168	0	#NAME?	Down	0.0228986	1	Filip1l	filamin A interacting protein 1-like	gi|38328190|gb|AAH62166.1|/0/Filip1l protein [Mus musculus]
18148	1432.17	15233	5674.67	13236.4	5313.42	-1.3168	Down	0.0228468	1	Npm1	nucleophosmin 1	gi|532013295|ref|XP_005372541.1|/2.88091e-170/PREDICTED: LOW QUALITY PROTEIN: nucleophosmin (nucleolar phosphoprotein B23, numatrin) [Microtus ochrogaster]
15270	1414	4017.5	1400	3505.04	1364.66	-1.36088	Down	0.0227936	1	H2afx	H2A histone family, member X	gi|545848861|ref|XP_003129998.3|/2.06634e-72/PREDICTED: histone H2A.x-like isoform X1 [Sus scrofa]
19671	1446	456	6	370.03	5.67799	-6.02612	Down	0.022727	1	Rce1	RCE1 homolog, prenyl protein peptidase (S. cerevisiae)	gi|12963507|ref|NP_075620.1|/0/CAAX prenyl protease 2 [Mus musculus]
66413	1313	1185	327	1024.26	274.939	-1.8974	Down	0.0225985	1	Psmd6	proteasome (prosome, macropain) 26S subunit, non-ATPase, 6	gi|46049022|ref|NP_079826.2|/0/26S proteasome non-ATPase regulatory subunit 6 [Mus musculus]
29809	3373	0	58.3333	0	68.2123	Inf	Up	0.0225557	1	Rabgap1l	RAB GTPase activating protein 1-like	gi|40788271|dbj|BAA32316.2|/0/KIAA0471 protein [Homo sapiens]
11977	8195.27	100.5	1.33333	91.8235	0.948354	-6.59729	Down	0.0218821	1	Atp7a	ATPase, Cu++ transporting, alpha polypeptide	gi|148682115|gb|EDL14062.1|/0/ATPase, Cu++ transporting, alpha polypeptide, isoform CRA_b [Mus musculus]
381633	429	224.5	9	184.215	10.1862	-4.1767	Down	0.0216129	1	Gm1673	predicted gene 1673	gi|148705493|gb|EDL37440.1|/1.28911e-65/mCG16345, isoform CRA_b [Mus musculus]
628518	776	70	0	62.5855	0	#NAME?	Down	0.021501	1	Gm6890	predicted gene 6890	gi|150010533|ref|NP_001092776.1|/4.60642e-113/uncharacterized protein LOC628518 [Mus musculus]
227094	3377	84	0	80.4833	0	#NAME?	Down	0.0213667	1	Tmem194b	transmembrane protein 194B	gi|217416364|ref|NP_001136119.1|/0/transmembrane protein 194B precursor [Mus musculus]
24061	3980	535	101.333	475.918	82.8761	-2.52169	Down	0.021108	1	Smc1a	structural maintenance of chromosomes 1A	gi|258613892|ref|NP_062684.2|/0/structural maintenance of chromosomes protein 1A [Mus musculus]
12527	1306	2234.5	5580.33	1932.17	5626.8	1.5421	Up	0.0211003	1	Cd9	CD9 antigen	gi|6680894|ref|NP_031683.1|/9.0432e-128/CD9 antigen [Mus musculus]
27400	1479	12.5	187.667	11.0544	212.165	4.26249	Up	0.0208559	1	Hsd17b6	hydroxysteroid (17-beta) dehydrogenase 6	gi|148692586|gb|EDL24533.1|/0/hydroxysteroid (17-beta) dehydrogenase 9, isoform CRA_b [Mus musculus]
76130	2623	425.5	33.6667	352.915	23.9459	-3.88147	Down	0.020836	1	Las1l	LAS1-like (S. cerevisiae)	gi|71979675|ref|NP_690035.2|/0/ribosomal biogenesis protein LAS1L [Mus musculus]
77485	3238	97.5	0.666667	79.5482	0.474177	-7.39026	Down	0.020772	1	Stk31	serine threonine kinase 31	gi|258613856|ref|NP_084192.2|/0/serine/threonine-protein kinase 31 [Mus musculus]
69806	2721	0.5	86.6667	0.398997	83.9257	7.71659	Up	0.0207447	1	Slc39a11	solute carrier family 39 (metal ion transporter), member 11	gi|568975631|ref|XP_006534188.1|/0/PREDICTED: zinc transporter ZIP11 isoform X3 [Mus musculus]
29876	4065	2595.5	6459	2283.27	6182.32	1.43705	Up	0.0206077	1	Clic4	chloride intracellular channel 4 (mitochondrial)	gi|635110599|ref|XP_007978188.1|/4.99647e-145/PREDICTED: chloride intracellular channel protein 4 [Chlorocebus sabaeus]
74025	5894	71	0	63.5496	0	#NAME?	Down	0.0202984	1	Nphp3	nephronophthisis 3 (adolescent)	gi|26342506|dbj|BAC34915.1|/0/unnamed protein product [Mus musculus]
14885	1685	1125	269.667	951.468	222.163	-2.09854	Down	0.0201593	1	Gtf2h4	general transcription factor II H, polypeptide 4	gi|6754094|ref|NP_034494.1|/0/general transcription factor IIH subunit 4 [Mus musculus]
52592	2566	289	31	253.704	26.7088	-3.24776	Down	0.0200736	1	Brms1l	breast cancer metastasis-suppressor 1-like	gi|148704772|gb|EDL36719.1|/0/mCG22342, isoform CRA_c [Mus musculus]
65970	4117	26	235.667	22.4916	224.914	3.32191	Up	0.019987	1	Lima1	LIM domain and actin binding 1	gi|165905585|ref|NP_001107017.1|/0/LIM domain and actin-binding protein 1 isoform a [Mus musculus]
56190	1787	782.5	180.333	677.574	162.979	-2.05569	Down	0.0199372	1	Rbm38	RNA binding motif protein 38	gi|148674675|gb|EDL06622.1|/1.37166e-143/RNA binding motif protein 38, isoform CRA_c [Mus musculus]
67607	3833	212	15	191.844	10.8078	-4.14978	Down	0.0198101	1	Zfp788	zinc finger protein 788	gi|568948364|ref|XP_006541186.1|/0/PREDICTED: zinc finger protein 788 isoform X1 [Mus musculus]
628709	1920	412.5	62.3333	366.373	49.5824	-2.88541	Down	0.0194516	1	Gm10324	predicted gene 10324	gi|295389583|ref|NP_001171303.1|/0/zinc finger protein family member [Mus musculus]
30060	4133	68.5	0	65.0421	0	#NAME?	Down	0.0194434	1	Mfi2	antigen p97 (melanoma associated) identified by monoclonal antibodies 133.2 and 96.5	gi|13994140|ref|NP_038928.1|/0/melanotransferrin precursor [Mus musculus]
20613	1613	183	9	156.911	6.81796	-4.52446	Down	0.0188903	1	Snai1	snail family zinc finger 1	gi|6755586|ref|NP_035557.1|/7.47172e-154/zinc finger protein SNAI1 [Mus musculus]
574404	2773	75	0	64.4166	0	#NAME?	Down	0.0186417	1	Gm14685	predicted gene 14685	gi|85701574|ref|NP_001020554.1|/0/uncharacterized protein LOC574404 [Mus musculus]
13198	840	13.5	179	11.4372	179.306	3.97062	Up	0.0185538	1	Ddit3	DNA-damage inducible transcript 3	gi|148692548|gb|EDL24495.1|/1.49682e-108/DNA-damage inducible transcript 3, isoform CRA_b [Mus musculus]
66264	856	4.5	119.667	4.25526	128.716	4.9188	Up	0.0182505	1	Ccdc28b	coiled coil domain containing 28B	gi|70887806|ref|NP_079731.2|/1.34636e-111/coiled-coil domain-containing protein 28B [Mus musculus]
103775	1226	241	19.6667	217.809	13.9882	-3.96078	Down	0.0182482	1	Slc25a41	solute carrier family 25, member 41	gi|30425020|ref|NP_780542.1|/6.88208e-175/solute carrier family 25 member 41 [Mus musculus]
18256	1799	71	0	65.8746	0	#NAME?	Down	0.018156	1	Oc90	otoconin 90	gi|45545407|ref|NP_035083.1|/0/otoconin-90 precursor [Mus musculus]
67117	2153	432.5	63.3333	374.776	45.2075	-3.0514	Down	0.0174822	1	Dynlt3	dynein light chain Tctex-type 3	gi|31543851|ref|NP_080251.3|/1.76599e-63/dynein light chain Tctex-type 3 [Mus musculus]
17855	1712	39	495	31.2048	514.202	4.04249	Up	0.0169855	1	Mvk	mevalonate kinase	gi|12963731|ref|NP_076045.1|/0/mevalonate kinase [Mus musculus]
71967	1725	374	51	327.097	55.1811	-2.56748	Down	0.0167407	1	Mageb16	melanoma antigen family B, 16	gi|166063966|ref|NP_082301.1|/0/melanoma-associated antigen B16 [Mus musculus]
105559	4538.54	189	726.667	159.955	739.995	2.20985	Up	0.0167395	1	Mbnl2	muscleblind-like 2	gi|60360506|dbj|BAD90497.1|/0/mKIAA4072 protein [Mus musculus]
68475	864	152	633.333	132.173	616.564	2.22182	Up	0.0167067	1	Ssna1	Sjogren's syndrome nuclear autoantigen 1	gi|26382599|dbj|BAB22733.2|/1.35179e-74/unnamed protein product [Mus musculus]
20512	4214	76.5	0	66.3609	0	#NAME?	Down	0.0166933	1	Slc1a3	solute carrier family 1 (glial high affinity glutamate transporter), member 3	gi|24233554|ref|NP_683740.1|/0/excitatory amino acid transporter 1 [Mus musculus]
70383	2921	284.5	988.333	253.85	951.25	1.90585	Up	0.0165299	1	Cox10	cytochrome c oxidase assembly protein 10	gi|30410008|ref|NP_848466.1|/0/protoheme IX farnesyltransferase, mitochondrial [Mus musculus]
11615	2093	9.5	166.667	7.58095	160.295	4.4022	Up	0.0161676	1	Gm4737	predicted gene 4737	gi|148674161|gb|EDL06108.1|/0/mCG21063, isoform CRA_b [Mus musculus]
67374	4822	172	6.33333	142.486	5.60759	-4.6673	Down	0.0160082	1	Jam2	junction adhesion molecule 2	gi|148747504|ref|NP_076333.3|/4.5595e-169/junctional adhesion molecule B precursor [Mus musculus]
239796	3080	0	129	0	127.323	Inf	Up	0.0159695	1	Mb21d2	Mab-21 domain containing 2	gi|86262157|ref|NP_808386.2|/0/protein MB21D2 [Mus musculus]
54189	5511	281	25	237.854	21.8283	-3.44581	Down	0.0157292	1	Rabep1	rabaptin, RAB GTPase binding effector protein 1	gi|599045633|ref|NP_001278071.1|/0/rab GTPase-binding effector protein 1 isoform 3 [Mus musculus]
54170	2621	152.5	645.333	128.752	628.123	2.28645	Up	0.0153327	1	Rragc	Ras-related GTP binding C	gi|297665419|ref|XP_002811057.1|/0/PREDICTED: LOW QUALITY PROTEIN: ras-related GTP-binding protein C [Pongo abelii]
218756	7389	109.5	1.33333	99.9188	0.948354	-6.71919	Down	0.0152315	1	Slc4a7	solute carrier family 4, sodium bicarbonate cotransporter, member 7	gi|117320529|ref|NP_001028442.2|/0/sodium bicarbonate cotransporter 3 [Mus musculus]
67664	1334	35	344.333	29.4245	373.766	3.66705	Up	0.015186	1	Rnf125	ring finger protein 125	gi|73917575|sp|Q9D9R0.3|RN125_MOUSE/2.4625e-104/RecName: Full=E3 ubiquitin-protein ligase RNF125; AltName: Full=RING finger protein 125 [Mus musculus]
80287	2360	79	0	67.8576	0	#NAME?	Down	0.0151187	1	Apobec3	apolipoprotein B mRNA editing enzyme, catalytic polypeptide 3	gi|238018108|ref|NP_001153887.1|/0/DNA dC->dU-editing enzyme APOBEC-3 isoform 1 [Mus musculus]
67574	2631.37	8108.5	2768	7044.32	2578.56	-1.44989	Down	0.0149925	1	Alg13	asparagine-linked glycosylation 13	gi|298286786|sp|Q9D8C3.2|ALG13_MOUSE/0/RecName: Full=Putative bifunctional UDP-N-acetylglucosamine transferase and deubiquitinase ALG13; AltName: Full=Asparagine-linked glycosylation 13 homolog; AltName: Full=Glycosyltransferase 28 domain-containing protein 1; AltName: Full=UDP-N-acetylglucosamine transferase subunit ALG13 homolog [Mus musculus]
17390	3070	90.5	0.333333	79.6087	0.397764	-7.64487	Down	0.014871	1	Mmp2	matrix metallopeptidase 2	gi|6678902|ref|NP_032636.1|/0/72 kDa type IV collagenase precursor [Mus musculus]
216848	7296	12.5	310	10.141	340.049	5.06747	Up	0.0148289	1	Chd3	chromodomain helicase DNA binding protein 3	gi|357527416|ref|NP_666131.3|/0/chromodomain helicase DNA binding protein 3 [Mus musculus]
97187	1826	95	0	90.6729	0	#NAME?	Down	0.0147945	1	C87977	expressed sequence C87977	gi|294712552|ref|NP_001171013.1|/0/novel oogenesin protein [Mus musculus]
13805	3430.02	157	5	136.744	5.16308	-4.7271	Down	0.0147448	1	Eng	endoglin	gi|226437659|ref|NP_001139822.1|/0/endoglin isoform 2 precursor [Mus musculus]
68567	1306.07	69.5	418.667	63.266	373.133	2.56019	Up	0.0142267	1	Cgref1	cell growth regulator with EF hand domain 1	gi|236467129|ref|NP_081046.1|/3.15393e-163/cell growth regulator with EF hand domain protein 1 isoform 1 [Mus musculus]
195046	4806	1450	385	1266.37	319.852	-1.98522	Down	0.0141271	1	Nlrp1a	NLR family, pyrin domain containing 1A	gi|241666421|ref|NP_001004142.2|/0/NLR family, pyrin domain containing 1A [Mus musculus]
71780	1850	16403.5	4023.67	13908.1	4110.64	-1.75849	Down	0.0138999	1	Isyna1	myo-inositol 1-phosphate synthase A1	gi|12963757|ref|NP_076116.1|/0/inositol-3-phosphate synthase 1 [Mus musculus]
12443	3796	91.5	0.333333	80.9879	0.397764	-7.66965	Down	0.0138898	1	Ccnd1	cyclin D1	gi|6680868|ref|NP_031657.1|/2.51929e-167/G1/S-specific cyclin-D1 [Mus musculus]
270198	3377	205.5	11.3333	186.241	8.06101	-4.53007	Down	0.0138138	1	Pfkfb4	6-phosphofructo-2-kinase/fructose-2,6-biphosphatase 4	gi|568963872|ref|XP_006512196.1|/0/PREDICTED: 6-phosphofructo-2-kinase/fructose-2,6-bisphosphatase 4 isoform X1 [Mus musculus]
72154	5304	146	1	137.764	0.711266	-7.5976	Down	0.0138072	1	Zfp157	zinc finger protein 157	gi|148687243|gb|EDL19190.1|/0/RIKEN cDNA 2610020C11, isoform CRA_a [Mus musculus]
66234	1824	234	882.667	187.644	871.925	2.21621	Up	0.013733	1	Sc4mol	methylsterol monoxygenase 1	gi|13384836|ref|NP_079712.1|/6.0204e-179/methylsterol monooxygenase 1 [Mus musculus]
67211	2014	134	600.667	109.671	614.783	2.48689	Up	0.0132643	1	Armc10	armadillo repeat containing 10	gi|12853546|dbj|BAB29775.1|/3.05519e-179/unnamed protein product [Mus musculus]
71131	3637	122.5	1.66667	106.058	1.74087	-5.9289	Down	0.0131734	1	Zfp689	zinc finger protein 689	gi|169808405|ref|NP_780372.2|/0/zinc finger protein 689 [Mus musculus]
98496	2667	76.5	0	71.343	0	#NAME?	Down	0.0131462	1	Pid1	phosphotyrosine interaction domain containing 1	gi|74191343|dbj|BAE30254.1|/7.08177e-174/unnamed protein product [Mus musculus]
68490	2179	135	2.33333	114.123	2.07619	-5.7805	Down	0.0131194	1	Zfp579	zinc finger protein 579	gi|66955864|ref|NP_081017.1|/0/zinc finger protein 579 [Mus musculus]
51875	808	142	2.66667	117.799	2.03557	-5.85476	Down	0.0130039	1	Tmem141	transmembrane protein 141	gi|158517816|ref|NP_001035219.2|/4.9472e-46/transmembrane protein 141 isoform 1 [Mus musculus]
14077	669	3105	8251	2763.5	8414.74	1.60642	Up	0.0130029	1	Fabp3	fatty acid binding protein 3, muscle and heart	gi|6753810|ref|NP_034304.1|/3.01335e-69/fatty acid-binding protein, heart [Mus musculus]
66329	1145.58	318.5	0	254.161	0	#NAME?	Down	0.0128074	1	Susd3	sushi domain containing 3	gi|347582627|ref|NP_082616.1|/5.37435e-152/sushi domain-containing protein 3 isoform 2 [Mus musculus]
16909	1519	110.5	1	97.2293	0.711266	-7.09486	Down	0.0127937	1	Lmo2	LIM domain only 2	gi|544486583|ref|XP_005578290.1|/5.33801e-130/PREDICTED: collagen alpha-2(I) chain isoform X1 [Macaca fascicularis]
64138	1393	10.5	175.667	8.71109	177.723	4.35063	Up	0.012723	1	Ctsz	cathepsin Z	gi|11968166|ref|NP_071720.1|/0/cathepsin Z preproprotein [Mus musculus]
223453	1481	1112.5	3183.33	964.411	3258.69	1.75657	Up	0.012625	1	Dap	death-associated protein	gi|22122539|ref|NP_666169.1|/2.69937e-54/death-associated protein 1 [Mus musculus]
72404	4135	81.5	0	71.1812	0	#NAME?	Down	0.0125368	1	Wdr44	WD repeat domain 44	gi|124249073|ref|NP_780389.2|/0/WD repeat-containing protein 44 [Mus musculus]
12369	2350	112	546	104.488	536.006	2.35891	Up	0.0124945	1	Casp7	caspase 7	gi|1894917|gb|AAC53068.1|/0/Lice2 cysteine protease [Mus musculus]
76803	677.45	363	41	318.07	34.1608	-3.21893	Down	0.0124654	1	2410141K09Rik	RIKEN cDNA 2410141K09 gene	gi|589058151|ref|NP_001277125.1|/0/zinc finger protein-like isoform a [Mus musculus]
67453	4371	75.5	426.667	66.3932	458.314	2.78723	Up	0.0123771	1	Slc25a46	solute carrier family 25, member 46	gi|13385672|ref|NP_080441.1|/0/solute carrier family 25 member 46 [Mus musculus]
70956	2046	881	193.333	796.615	179.555	-2.14946	Down	0.0121367	1	Tex19.2	testis expressed gene 19.2	gi|13937371|ref|NP_081898.1|/0/testis-expressed protein 19.2 [Mus musculus]
213019	1514	3.5	128	2.87602	128.974	5.48686	Up	0.0118943	1	Pdlim2	PDZ and LIM domain 2	gi|22122423|ref|NP_666090.1|/0/PDZ and LIM domain protein 2 [Mus musculus]
52163	1434	146	655.333	119.247	645.315	2.43605	Up	0.0117947	1	Camk1	calcium/calmodulin-dependent protein kinase I	gi|564348142|ref|XP_006237062.1|/0/PREDICTED: calcium/calmodulin-dependent protein kinase type 1 isoform X2 [Rattus norvegicus]
368204	1950	579	1848.67	492.928	1683.16	1.77172	Up	0.0117312	1	Khdc1a	KH domain containing 1A	gi|154090983|ref|NP_899145.2|/4.07725e-96/KH homology domain-containing protein 1A [Mus musculus]
218121	2881	108	1	100.632	0.711266	-7.14448	Down	0.0116706	1	Mboat1	membrane bound O-acyltransferase domain containing 1	gi|23956314|ref|NP_705774.1|/0/lysophospholipid acyltransferase 1 [Mus musculus]
67169	1213	132.5	2	113.457	2.22591	-5.6716	Down	0.0113528	1	Nradd	neurotrophin receptor associated death domain	gi|568964093|ref|XP_006512303.1|/3.98702e-151/PREDICTED: death domain-containing membrane protein NRADD isoform X1 [Mus musculus]
381820	2512	0.5	213	0.398997	171.015	8.74353	Up	0.0111533	1	2700089E24Rik	RIKEN cDNA 2700089E24 gene	gi|74218136|dbj|BAE42040.1|/2.53085e-55/unnamed protein product [Mus musculus]
72307	1232	14	193.667	12.5005	207.744	4.05475	Up	0.0110408	1	2510002D24Rik	RIKEN cDNA 2510002D24 gene	gi|148665120|gb|EDK97536.1|/5.25039e-98/mCG126591 [Mus musculus]
70930	4651.02	202	9	174.979	8.72425	-4.32601	Down	0.0108184	1	Nol8	nucleolar protein 8	gi|406353182|ref|NP_001258326.1|/0/nucleolar protein 8 [Mus musculus]
66346	1034	719.5	130	626.636	102.315	-2.6146	Down	0.00985177	1	1700029P11Rik	RIKEN cDNA 1700029P11 gene	gi|225903452|ref|NP_079779.2|/4.04818e-82/NADH dehydrogenase [ubiquinone] 1 beta subcomplex subunit 11, mitochondrial-like [Mus musculus]
12626	1013	1748	458.667	1546.1	417.163	-1.88995	Down	0.0096982	1	Cetn3	centrin 3	gi|6680922|ref|NP_031710.1|/2.79605e-88/centrin-3 [Mus musculus]
94191	4375	1302	309.667	1143.61	251.579	-2.18451	Down	0.00969628	1	Adarb2	adenosine deaminase, RNA-specific, B2	gi|575501565|ref|NP_001276459.1|/0/double-stranded RNA-specific editase B2 isoform 2 [Mus musculus]
76007	6876	398	44.6667	355.134	32.0912	-3.46811	Down	0.0094956	1	Zmym2	zinc finger, MYM-type 2	gi|148704240|gb|EDL36187.1|/0/zinc finger, MYM-type 2, isoform CRA_b [Mus musculus]
12514	829	1.5	110	1.28003	113.316	6.46804	Up	0.00902551	1	Cd68	CD68 antigen	gi|597508192|ref|NP_001277987.1|/0/macrosialin precursor [Mus musculus]
192156	1761	80.5	517.667	69.802	540.779	2.9537	Up	0.0084938	1	Mvd	mevalonate (diphospho) decarboxylase	gi|256985114|ref|NP_619597.2|/0/diphosphomevalonate decarboxylase [Mus musculus]
16423	1928	0	186.667	0	182.846	Inf	Up	0.0084324	1	Cd47	CD47 antigen (Rh-related antigen, integrin-associated signal transducer)	gi|6754382|ref|NP_034711.1|/0/leukocyte surface antigen CD47 precursor [Mus musculus]
72612	1210	688.5	117.667	613.025	92.8687	-2.72268	Down	0.00841949	1	2700029M09Rik	RIKEN cDNA 2700029M09 gene	gi|148696693|gb|EDL28640.1|/0/mCG14817, isoform CRA_d [Mus musculus]
93683	4626	182.5	4.66667	151.779	3.31924	-5.51497	Down	0.0077633	1	Glce	glucuronyl C5-epimerase	gi|65301488|ref|NP_201577.3|/0/D-glucuronyl C5-epimerase [Mus musculus]
320685	2721	390	40	332.724	40.6701	-3.03229	Down	0.00764244	1	Dctd	dCMP deaminase	gi|568954869|ref|XP_006509506.1|/3.13047e-84/PREDICTED: deoxycytidylate deaminase isoform X2 [Mus musculus]
20371	3690	106.5	0.333333	91.8784	0.375947	-7.93305	Down	0.00753293	1	Foxp3	forkhead box P3	gi|16905075|ref|NP_473380.1|/0/forkhead box protein P3 [Mus musculus]
20229	1168	2517	649.333	2257.08	610.955	-1.88532	Down	0.00712898	0.997296	Sat1	spermidine/spermine N1-acetyl transferase 1	gi|33086594|gb|AAP92609.1|/1.55859e-104/Ab2-402 [Rattus norvegicus]
52708	2665	340	28.3333	296.312	23.1835	-3.67594	Down	0.00708045	0.997296	Zfp410	zinc finger protein 410	gi|357588471|ref|NP_001239512.1|/0/zinc finger protein 410 isoform 3 [Mus musculus]
170776	1569	702	118.333	630.44	107.73	-2.54894	Down	0.00694092	0.990214	Cd209c	CD209c antigen	gi|18777733|ref|NP_570973.1|/2.27826e-107/CD209 antigen-like protein C [Mus musculus]
330260	1850	6	218.333	4.78797	246.407	5.68548	Up	0.00686659	0.989407	Pon2	paraoxonase 2	gi|149064946|gb|EDM15022.1|/0/paraoxonase 2, isoform CRA_a [Rattus norvegicus]
74434	2351	120	0	113.778	0	#NAME?	Down	0.00683367	0.989407	Sohlh2	spermatogenesis and oogenesis specific basic helix-loop-helix 2	gi|158081743|ref|NP_083213.2|/0/spermatogenesis- and oogenesis-specific basic helix-loop-helix-containing protein 2 [Mus musculus]
22646	2004	103	0.333333	95.3131	0.397764	-7.90462	Down	0.00677584	0.989407	Zfp105	zinc finger protein 105	gi|113374173|ref|NP_033570.2|/0/zinc finger protein 105 [Mus musculus]
433938	6128	91.5	0	82.3995	0	#NAME?	Down	0.00658784	0.9786	Mn1	meningioma 1	gi|124486985|ref|NP_001074704.1|/0/probable tumor suppressor protein MN1 [Mus musculus]
13476	2910	399	1519.33	352.694	1594.2	2.17634	Up	0.00657419	0.9786	Reep5	receptor accessory protein 5	gi|161016826|ref|NP_031900.3|/2.24584e-104/receptor expression-enhancing protein 5 [Mus musculus]
207818	966	47	382	39.0834	372.422	3.25231	Up	0.00626419	0.950112	Smagp	small cell adhesion glycoprotein	gi|524925480|ref|XP_005066982.1|/2.11963e-67/PREDICTED: collagen alpha-1(I) chain-like [Mesocricetus auratus]
20683	7818	359.5	31.3333	316.689	31.3339	-3.33727	Down	0.00590579	0.905282	Sp1	trans-acting transcription factor 1	gi|119226255|ref|NP_038700.2|/0/transcription factor Sp1 [Mus musculus]
628456	627	95	0	84.5282	0	#NAME?	Down	0.00573524	0.888593	Gm6880	predicted gene 6880	gi|150010633|ref|NP_001092775.1|/3.81721e-113/uncharacterized protein LOC628456 [Mus musculus]
19376	1376	150.5	2	130.644	1.90456	-6.10004	Down	0.00570365	0.888593	Rab34	RAB34, member RAS oncogene family	gi|74227833|dbj|BAE35734.1|/2.00843e-157/unnamed protein product [Mus musculus]
106957	3905	99.5	0	84.2996	0	#NAME?	Down	0.00553063	0.875724	Slc39a6	solute carrier family 39 (metal ion transporter), member 6	gi|156105683|ref|NP_631882.2|/0/zinc transporter ZIP6 precursor [Mus musculus]
51798	1138	103	728	83.9372	769.265	3.1961	Up	0.00521758	0.835334	Ech1	enoyl coenzyme A hydratase 1, peroxisomal	gi|568946157|ref|XP_006540235.1|/0/PREDICTED: delta(3,5)-Delta(2,4)-dienoyl-CoA isomerase, mitochondrial isoform X1 [Mus musculus]
69217	2678	586.5	80.6667	504.061	89.6159	-2.49177	Down	0.00516428	0.835334	Plekha4	pleckstrin homology domain containing, family A (phosphoinositide binding specific) member 4	gi|568948442|ref|XP_006541222.1|/0/PREDICTED: pleckstrin homology domain-containing family A member 4 isoform X2 [Mus musculus]
107823	6933.19	154	0.333333	125.382	0.375947	-8.38159	Down	0.00493949	0.808785	Whsc1	Wolf-Hirschhorn syndrome candidate 1 (human)	gi|295424169|ref|NP_001171355.1|/0/histone-lysine N-methyltransferase NSD2 isoform 3 [Mus musculus]
67071	4683	110.5	0.333333	101.215	0.397764	-7.9913	Down	0.00489767	0.808785	Rps6ka6	ribosomal protein S6 kinase polypeptide 6	gi|67625733|ref|NP_080225.2|/0/ribosomal protein S6 kinase alpha-6 [Mus musculus]
110639	3638	174	0.666667	142.006	0.474177	-8.22631	Down	0.00489451	0.808785	Prps2	phosphoribosyl pyrophosphate synthetase 2	gi|544519441|ref|XP_005593024.1|/1.66448e-176/PREDICTED: ribose-phosphate pyrophosphokinase 2 isoform X2 [Macaca fascicularis]
229731	3383	4	151	3.19198	161.224	5.65847	Up	0.00485348	0.808785	Slc25a24	solute carrier family 25 (mitochondrial carrier, phosphate carrier), member 24	gi|27369998|ref|NP_766273.1|/0/calcium-binding mitochondrial carrier protein SCaMC-1 [Mus musculus]
195434	3695	28.5	309.333	22.7428	315.859	3.7958	Up	0.00477857	0.808785	Utp14b	UTP14, U3 small nucleolar ribonucleoprotein, homolog B (yeast)	gi|75992943|ref|NP_001001981.2|/0/U3 small nucleolar RNA-associated protein 14 homolog B [Mus musculus]
76572	1472	184.5	3.66667	157.194	2.60797	-5.91348	Down	0.00460397	0.799261	Rbmxl2	RNA binding motif protein, X-linked-like 2	gi|65301143|ref|NP_083936.1|/0/RNA-binding motif protein, X-linked-like-2 [Mus musculus]
99633	6052	100.5	0	88.0038	0	#NAME?	Down	0.00458873	0.799261	Lphn2	adhesion G protein-coupled receptor L2	gi|124486821|ref|NP_001074767.1|/0/latrophilin-2 precursor [Mus musculus]
19820	7435	1086	210	969.67	194.582	-2.31712	Down	0.00452298	0.799261	Rlim	ring finger protein, LIM domain interacting	gi|47078289|ref|NP_035406.3|/0/E3 ubiquitin-protein ligase RLIM [Mus musculus]
14913	917	436	40.3333	371.591	30.4333	-3.60999	Down	0.00451013	0.799261	Guca1a	guanylate cyclase activator 1a (retina)	gi|40254633|ref|NP_032215.2|/2.35098e-112/guanylyl cyclase-activating protein 1 [Mus musculus]
76809	7001	683.5	98.6667	583.377	99.0859	-2.55768	Down	0.00430199	0.784651	Bri3bp	Bri3 binding protein	gi|148687609|gb|EDL19556.1|/2.51532e-139/Bri3 binding protein, isoform CRA_a [Mus musculus]
12705	773	927	101.333	778.519	105.152	-2.88825	Down	0.00416285	0.769007	Cited1	Cbp/p300-interacting transactivator with Glu/Asp-rich carboxy-terminal domain 1	gi|451327619|ref|NP_001263403.1|/7.34629e-129/cbp/p300-interacting transactivator 1 isoform b [Mus musculus]
54384	3446	161.5	1.66667	132.945	1.18544	-6.80926	Down	0.00389139	0.728195	Mtmr7	myotubularin related protein 7	gi|103472017|ref|NP_001035789.1|/0/myotubularin-related protein 7 [Mus musculus]
76615	1451	143	1	122.002	0.850124	-7.16501	Down	0.00378164	0.716969	Got1l1	glutamic-oxaloacetic transaminase 1-like 1	gi|30962826|gb|AAH52754.1|/0/Glutamic-oxaloacetic transaminase 1-like 1 [Mus musculus]
19301	1035	110	788.667	91.1008	842.406	3.20898	Up	0.00376586	0.716969	Pxmp2	peroxisomal membrane protein 2	gi|112421058|ref|NP_033019.2|/1.29322e-104/peroxisomal membrane protein 2 [Mus musculus]
18595	6553	394	33.6667	351.112	39.9698	-3.13495	Down	0.00360136	0.701243	Pdgfra	platelet derived growth factor receptor, alpha polypeptide	gi|148705936|gb|EDL37883.1|/0/platelet derived growth factor receptor, alpha polypeptide, isoform CRA_a [Mus musculus]
224143	2835	163	2	141.698	1.90456	-6.21722	Down	0.0035958	0.701243	Poglut1	protein O-glucosyltransferase 1	gi|27369505|ref|NP_759012.1|/0/protein O-glucosyltransferase 1 precursor [Mus musculus]
217935	3725	0	88.3333	0	100.647	Inf	Up	0.00356303	0.701243	Wdr60	WD repeat domain 60	gi|113199781|ref|NP_666151.3|/0/WD repeat-containing protein 60 [Mus musculus]
329096	3200	153.5	840	142.006	754.876	2.41029	Up	0.0034836	0.701243	Gm17644	predicted gene, 17644	gi|2193869|dbj|BAA20418.1|/8.99385e-78/RNP particle component [Mus musculus]
56289	1731	53	461	44.4526	417.577	3.2317	Up	0.00342385	0.701243	Rassf1	Ras association (RalGDS/AF-6) domain family member 1	gi|9790187|ref|NP_062687.1|/1.44943e-150/ras association domain-containing protein 1 isoform 2 [Mus musculus]
231042	2909	20.5	289.333	16.4419	285.972	4.12043	Up	0.00337021	0.701243	Nupl2	nucleoporin like 2	gi|254540171|ref|NP_694732.3|/0/nucleoporin-like protein 2 [Mus musculus]
22097	4306	1252	4378.33	1088.35	4331.59	1.99275	Up	0.00306509	0.649484	Tsix	X (inactive)-specific transcript, opposite strand	gi|148682157|gb|EDL14104.1|/2.70024e-56/mCG59677 [Mus musculus]
13819	5352	1879	6383.33	1675.88	6442.16	1.94262	Up	0.00295746	0.636031	Epas1	endothelial PAS domain protein 1	gi|178057356|ref|NP_034267.3|/0/endothelial PAS domain-containing protein 1 [Mus musculus]
16691	1805	3806	12496.3	3276.31	11872.7	1.8575	Up	0.00292069	0.636031	Krt8	keratin 8	gi|114145561|ref|NP_112447.2|/0/keratin, type II cytoskeletal 8 [Mus musculus]
100042782	733	187	3	164.254	2.1338	-6.26637	Down	0.00272466	0.603994	Gm14458	predicted gene 14458	gi|148678224|gb|EDL10171.1|/1.94645e-107/mCG65721 [Mus musculus]
93835	1685	460	38.6667	392.653	34.1893	-3.52164	Down	0.00257298	0.579282	Amn	amnionless	gi|28077083|ref|NP_291081.2|/0/protein amnionless precursor [Mus musculus]
233575	1620	283.5	1307	249.814	1311.09	2.39184	Up	0.00257192	0.579282	Pgap2	post-GPI attachment to proteins 2	gi|74225352|dbj|BAE31606.1|/4.28375e-129/unnamed protein product [Mus musculus]
75317	3628	233.5	6.33333	202.856	5.28624	-5.26207	Down	0.00251113	0.579282	Parpbp	PARP1 binding protein	gi|148689520|gb|EDL21467.1|/0/mCG16776, isoform CRA_b [Mus musculus]
14857	861	1.5	135.667	1.19699	144.728	6.91778	Up	0.00242947	0.573873	Gsta1	glutathione S-transferase, alpha 1 (Ya)	gi|154350202|ref|NP_032207.3|/7.76399e-123/glutathione S-transferase A1 [Mus musculus]
74068	1740	132	0.333333	112.892	0.375947	-8.23019	Down	0.00241714	0.573873	Asz1	ankyrin repeat, SAM and basic leucine zipper domain containing 1	gi|256985174|ref|NP_076218.3|/0/ankyrin repeat, SAM and basic leucine zipper domain-containing protein 1 [Mus musculus]
18740	2448	130	0.333333	116.278	0.375947	-8.27283	Down	0.00214652	0.524223	Pitx1	paired-like homeodomain transcription factor 1	gi|635123757|ref|XP_008012679.1|/0/PREDICTED: pituitary homeobox 1 isoform X1 [Chlorocebus sabaeus]
72281	2767	0.5	146.667	0.398997	131.023	8.35923	Up	0.00213147	0.524223	Sh2d4a	SH2 domain containing 4A	gi|206597474|ref|NP_082458.1|/0/SH2 domain-containing protein 4A [Mus musculus]
13167	587	232	1169.33	202.24	1138.6	2.49311	Up	0.00211794	0.524223	Dbi	diazepam binding inhibitor	gi|83921595|ref|NP_001033088.1|/1.95026e-73/acyl-CoA-binding protein isoform 1 [Mus musculus]
83553	2485	124.5	0	116.871	0	#NAME?	Down	0.00207112	0.524223	Tktl1	transketolase-like 1	gi|125347421|ref|NP_113556.2|/0/transketolase-like protein 1 [Mus musculus]
66953	2361	464.5	36.6667	405.211	26.5181	-3.93362	Down	0.00202958	0.524223	Cdca7	cell division cycle associated 7	gi|21313220|ref|NP_080142.1|/0/cell division cycle-associated protein 7 [Mus musculus]
381246	1926	133.5	0.333333	117.327	0.237089	-8.95089	Down	0.00199933	0.524223	Xkr9	X Kell blood group precursor related family member 9 homolog	gi|59676597|ref|NP_001011873.1|/0/XK-related protein 9 [Mus musculus]
217835	3754	0	101.333	0	110.441	Inf	Up	0.00196709	0.524223	Rin3	Ras and Rab interactor 3	gi|238624151|ref|NP_808288.2|/0/ras and Rab interactor 3 isoform 1 [Mus musculus]
12406	2229	219.5	4.33333	186.868	4.50641	-5.3739	Down	0.00196306	0.524223	Serpinh1	serine (or cysteine) peptidase inhibitor, clade H, member 1	gi|635016454|ref|XP_008018373.1|/0/PREDICTED: serpin H1 isoform X1 [Chlorocebus sabaeus]
72891	1247	137	0.333333	116.965	0.397764	-8.19994	Down	0.00193888	0.524223	Xlr4c	X-linked lymphocyte-regulated 4C	gi|144226240|ref|NP_898917.2|/1.30803e-120/X-linked lymphocyte-regulated 4C [Mus musculus]
100042295	874	0	101.667	0	113.306	Inf	Up	0.00178123	0.513314	Gm3776	predicted gene 3776	gi|38173961|gb|AAH61134.1|/6.10215e-123/Glutathione S-transferase, alpha 1 (Ya) [Mus musculus]
14933	4357	116	0	105.023	0	#NAME?	Down	0.00175826	0.513314	Gyk	glycerol kinase	gi|569009733|ref|XP_006527897.1|/0/PREDICTED: glycerol kinase isoform X6 [Mus musculus]
74513	5646	136	0.333333	120.152	0.237089	-8.98522	Down	0.00173511	0.513314	Neto2	neuropilin (NRP) and tolloid (TLL)-like 2	gi|124486763|ref|NP_001074793.1|/0/neuropilin and tolloid-like protein 2 [Mus musculus]
106877	3403	116.5	0	107.415	0	#NAME?	Down	0.00156718	0.480458	Afap1l1	actin filament associated protein 1-like 1	gi|31982370|ref|NP_849259.2|/0/actin filament-associated protein 1-like 1 [Mus musculus]
667666	4155	455.5	34.3333	403.178	37.3339	-3.43286	Down	0.00150103	0.47018	Zfp600	zinc finger protein 600	gi|294712568|ref|NP_001171016.1|/0/zinc finger protein 600 [Mus musculus]
75459	478	119	0	109.991	0	#NAME?	Down	0.00135588	0.434152	Syce3	synaptonemal complex central element protein 3	gi|568993562|ref|XP_006521569.1|/5.91241e-58/PREDICTED: synaptonemal complex central element protein 3 isoform X1 [Mus musculus]
381290	8101	141	0.333333	126.716	0.375947	-8.39686	Down	0.00124981	0.409285	Atp2b4	ATPase, Ca++ transporting, plasma membrane 4	gi|54261793|ref|NP_998781.1|/0/plasma membrane calcium ATPase 4 isoform b [Mus musculus]
22137	2904	219.5	3.66667	196.998	2.60797	-6.23911	Down	0.00118093	0.395723	Ttk	Ttk protein kinase	gi|568961257|ref|XP_006511122.1|/0/PREDICTED: dual specificity protein kinase TTK isoform X2 [Mus musculus]
71602	4944	31.5	405.667	25.552	398.848	3.96433	Up	0.00117661	0.395723	Myo1e	myosin IE	gi|68299824|ref|NP_851417.2|/0/unconventional myosin-Ie [Mus musculus]
104384	898	140.5	0.333333	128.642	0.397764	-8.33724	Down	0.00116089	0.395723	Rhox9	reproductive homeobox 9	gi|12963859|ref|NP_076383.1|/2.05953e-129/reproductive homeobox on X chromosome, 9 [Mus musculus]
54638	2274	128	0	111.609	0	#NAME?	Down	0.0011441	0.395723	Ccdc22	coiled-coil domain containing 22	gi|148701955|gb|EDL33902.1|/0/coiled-coil domain containing 22, isoform CRA_b [Mus musculus]
18094	1260	621	59.6667	537.986	61.8151	-3.12154	Down	0.00114013	0.395723	Nkx2-9	NK2 homeobox 9	gi|111154095|ref|NP_032727.2|/1.51674e-132/homeobox protein Nkx-2.8 [Mus musculus]
15564	2019	128.5	0	112.507	0	#NAME?	Down	0.00109218	0.395723	Htr5b	5-hydroxytryptamine (serotonin) receptor 5B	gi|162135957|ref|NP_034613.2|/0/5-hydroxytryptamine receptor 5B [Mus musculus]
83564	3614	304.5	10.3333	277.698	7.34974	-5.23968	Down	0.000954391	0.371671	Nlrp4c	NLR family, pyrin domain containing 4C	gi|167466241|ref|NP_113566.2|/0/NACHT, LRR and PYD domains-containing protein 4C [Mus musculus]
17138	1685	129	0	115.895	0	#NAME?	Down	0.000930552	0.371671	Magea2	melanoma antigen, family A, 2	gi|21426897|ref|NP_064400.1|/0/melanoma antigen family A, 2 [Mus musculus]
11820	3152	1	150	0.797994	162.578	7.67054	Up	0.000805533	0.331626	App	amyloid beta (A4) precursor protein	gi|47271504|ref|NP_031497.2|/0/amyloid beta A4 protein isoform 2 precursor [Mus musculus]
574438	1650	164	0.666667	147.395	0.474177	-8.28005	Down	0.00080207	0.331626	Xlr5a	X-linked lymphocyte-regulated 5A	gi|262118189|ref|NP_001039004.2|/1.56603e-130/X-linked lymphocyte-regulated 5A [Mus musculus]
100502950	1152	0	141.333	0	156.231	Inf	Up	0.000750253	0.327588	Gm3336	predicted gene 3336	gi|148696915|gb|EDL28862.1|/1.33488e-108/mCG14782, isoform CRA_b [Mus musculus]
26366	1060	657	56.3333	564.057	40.2068	-3.81033	Down	0.00071537	0.322118	Ceacam10	carcinoembryonic antigen-related cell adhesion molecule 10	gi|229092064|ref|NP_031701.3|/3.27855e-151/carcinoembryonic antigen-related cell adhesion molecule 10 precursor [Mus musculus]
22247	3219	502	32.3333	439.952	26.8995	-4.0317	Down	0.000674978	0.313734	Umps	uridine monophosphate synthetase	gi|33859498|ref|NP_033497.1|/0/uridine 5'-monophosphate synthase [Mus musculus]
72012	583	153.5	0	143.251	0	#NAME?	Down	0.000630629	0.302891	1600020E01Rik	RIKEN cDNA 1600020E01 gene	-
20262	1136	428.5	20	363.53	16.1911	-4.4888	Down	0.000577262	0.28682	Stmn3	stathmin-like 3	gi|594031970|ref|XP_006040774.1|/2.0875e-106/PREDICTED: stathmin-3 [Bubalus bubalis]
15361	1716.97	598.5	43	506.662	44.5929	-3.50614	Down	0.000469579	0.241649	Hmga1	high mobility group AT-hook 1	gi|70909308|ref|NP_001020598.1|/9.54854e-54/high mobility group protein HMG-I/HMG-Y isoform a [Mus musculus]
59049	2294	279.5	5	240.56	4.11176	-5.8705	Down	0.000430219	0.229593	Slc22a17	solute carrier family 22 (organic cation transporter), member 17	gi|297694749|ref|XP_002824631.1|/0/PREDICTED: solute carrier family 22 member 17 isoform 2 [Pongo abelii]
65969	11339	218.5	2	196.865	1.42253	-7.1126	Down	0.000400664	0.222045	Cubn	cubilin (intrinsic factor-cobalamin receptor)	gi|124487348|ref|NP_001074553.1|/0/cubilin precursor [Mus musculus]
56220	4544	168	0	156.483	0	#NAME?	Down	0.000386676	0.222045	Zfp386	zinc finger protein 386 (Kruppel-like)	gi|62526050|ref|NP_062511.2|/0/zinc finger protein 386 (Kruppel-like) isoform b [Mus musculus]
72123	4155	1	170.333	0.88103	176.58	7.64691	Up	0.000357462	0.214611	Ccdc71l	coiled-coil domain containing 71 like	gi|242332520|ref|NP_001156375.1|/8.79585e-121/uncharacterized protein LOC72123 [Mus musculus]
17988	2909	90.5	1332	81.7676	1389.99	4.08741	Up	0.000352167	0.214611	Ndrg1	N-myc downstream regulated gene 1	gi|564360297|ref|XP_006241770.1|/0/PREDICTED: protein NDRG1 isoform X1 [Rattus norvegicus]
74129	2979	310.5	6.66667	268.951	6.59056	-5.3508	Down	0.000330521	0.214611	Dmgdh	dimethylglycine dehydrogenase precursor	gi|21311901|ref|NP_083048.1|/0/dimethylglycine dehydrogenase, mitochondrial precursor [Mus musculus]
56218	1907	179	0.333333	151.975	0.375947	-8.65909	Down	0.000306435	0.210259	Patz1	POZ (BTB) and AT hook containing zinc finger 1	gi|358424830|ref|NP_001240619.1|/0/POZ-, AT hook-, and zinc finger-containing protein 1 isoform 2 [Mus musculus]
100043772	6546	155.5	0	139.367	0	#NAME?	Down	0.000245891	0.177152	Gm4636	zinc finger protein 850	gi|363807379|ref|NP_001241880.1|/0/zinc finger protein 850 [Mus musculus]
627081	1134	516	0.666667	479.605	0.795527	-9.23572	Down	0.000191134	0.14495	Xlr5b	X-linked lymphocyte-regulated 5B	gi|162329574|ref|NP_001104763.1|/2.07302e-130/X-linked lymphocyte-regulated 5B [Mus musculus]
11980	8131	194	0.333333	167.515	0.375947	-8.79955	Down	0.000142268	0.113886	Atp8a1	ATPase, aminophospholipid transporter (APLT), class I, type 8A, member 1	gi|60360628|dbj|BAD90541.1|/0/mKIAA4233 protein [Mus musculus]
70546	2498	193	0.333333	170.786	0.237089	-9.49255	Down	0.000127348	0.107938	Zdhhc2	zinc finger, DHHC domain containing 2	gi|524924904|ref|XP_005066698.1|/0/PREDICTED: palmitoyltransferase ZDHHC2 [Mesocricetus auratus]
22381	1018	59	788.667	47.2477	833.106	4.14018	Up	0.000114763	0.103351	Wbp5	WW domain binding protein 5	gi|397497910|ref|XP_003819745.1|/2.85047e-56/PREDICTED: uncharacterized protein LOC100987563 [Pan paniscus]
74174	740	253	2	231.786	1.74388	-7.05434	Down	0.000100257	0.0963069	Gtsf1	gametocyte specific factor 1	gi|568993525|ref|XP_006521551.1|/2.44486e-105/PREDICTED: gametocyte-specific factor 1 isoform X1 [Mus musculus]
14070	2490	204	0.333333	175.246	0.237089	-9.52974	Down	9.59083e-05	0.0963069	F8a	factor 8-associated gene A	gi|26328899|dbj|BAC28188.1|/0/unnamed protein product [Mus musculus]
68172	805	6956.5	1226	6032.52	941.038	-2.68044	Down	9.54848e-05	0.0963069	Rpl39l	ribosomal protein L39-like	gi|478536438|ref|XP_004442339.1|/8.00779e-23/PREDICTED: 60S ribosomal protein L39 [Ceratotherium simum simum]
17141	1563	211.5	0.333333	178.325	0.237089	-9.55487	Down	7.90656e-05	0.094938	Magea5	melanoma antigen, family A, 5	gi|9910402|ref|NP_064402.1|/0/melanoma antigen family A, 5 [Mus musculus]
12116	2081	8839	1533.33	7689.36	1244.27	-2.62756	Down	6.29309e-05	0.0824338	Bhmt	betaine-homocysteine methyltransferase	gi|564334810|ref|XP_006231848.1|/0/PREDICTED: betaine--homocysteine S-methyltransferase 1 isoform X1 [Rattus norvegicus]
100039691	3337	80.5	996.667	66.8957	944.692	3.81986	Up	3.31282e-05	0.0477344	Gm2373	long intergenic non-coding RNA, embryonic stem cells expressed 1	gi|156392447|ref|XP_001636060.1|/7.79527e-19/predicted protein [Nematostella vectensis]
574437	1636	247	0.333333	208.564	0.375947	-9.11574	Down	1.73565e-05	0.0277878	Xlr3b	X-linked lymphocyte-regulated 3B	gi|126032309|ref|NP_001075112.1|/1.71415e-121/X-linked lymphocyte-regulated protein 3B [Mus musculus]
75801	1910	223	0	203.362	0	#NAME?	Down	8.15364e-06	0.0146857	4930447C04Rik	RIKEN cDNA 4930447C04 gene	gi|148704573|gb|EDL36520.1|/0/Six6 opposite strand transcript 1, isoform CRA_b [Mus musculus]
100040049	935	530	0.666667	440.79	0.634852	-9.43945	Down	5.59722e-06	0.0115215	1810010D01Rik	RIKEN cDNA 1810010D01 gene	gi|21553343|ref|NP_659556.1|/1.89928e-48/mammary cancer associated protein RMT-1 [Rattus norvegicus]
27083	1172	307.5	0.333333	262.323	0.237089	-10.1117	Down	1.35847e-06	0.00326237	Xlr4b	X-linked lymphocyte-regulated 4B	gi|144226211|ref|NP_067340.2|/2.45919e-120/X-linked lymphocyte-regulated 4B [Mus musculus]
207854	820	927.5	30	800.59	21.7764	-5.20023	Down	7.54245e-07	0.00217358	Fmr1nb	fragile X mental retardation 1 neighbor	gi|262231757|ref|NP_001160092.1|/4.04864e-92/fragile X mental retardation 1 neighbor protein isoform 3 [Mus musculus]
22445	1694	292.5	0	252.927	0	#NAME?	Down	5.81544e-07	0.00209487	Xlr3a	X-linked lymphocyte-regulated 3A	gi|148694603|gb|EDL26550.1|/1.05243e-121/mCG114264, isoform CRA_b [Mus musculus]
11545	3845	2502.5	174.667	2180.91	142.373	-3.93718	Down	2.93834e-07	0.00141129	Parp1	poly (ADP-ribose) polymerase family, member 1	gi|20806109|ref|NP_031441.2|/0/poly [ADP-ribose] polymerase 1 [Mus musculus]
17144	1646	336	0.333333	302.586	0.397764	-9.57122	Down	2.51476e-07	0.00141129	Magea8	melanoma antigen, family A, 8	gi|9910406|ref|NP_064404.1|/0/melanoma antigen family A, 8 [Mus musculus]
20671	2897	725.5	0.666667	619.965	0.613035	-9.982	Down	3.31471e-12	4.77616e-08	Sox17	SRY (sex determining region Y)-box 17	gi|575501717|ref|NP_001276394.1|/0/transcription factor SOX-17 isoform b [Mus musculus]
